# Supplementary material for: Combining skin and olfactory α-synuclein seed amplification assays (SAA)—towards biomarker-driven phenotyping in synucleinopathies
Source: NPJ Parkinsons Dis. 2023 May 29;9:79. doi: 10.1038/s41531-023-00519-8 (PMC10226020; doi:10.1038/s41531-023-00519-8)
Supplement: Supplementary file 1 — Supplementary Table 2 [file 41531_2023_519_MOESM1_ESM.xlsx]

## Sheet: Sheet1
S Table 3: Distribution of α-syn seeding pathology in the patients who received both nasal brushings and skin biopsies.
#	Diagnosis-ID	Nasal brushing			Skin biopsy		Total positive samples	disease duration	stage	age	RBD	olfaction	genetic testing (only where available)	Imaging (where available)
		right	left	any	Neck	Thigh
1	PD-1	NA	NA	0	0	1	1	10	2	52	0	normal	GBA (c.1192C>T)
2	PD-2	NA	NA	1	0	0	1	6	2	57	0	hyposmia		path. DatScan
3	PD-3	NA	NA	0	1	1	2	17	2	67	1	anosmia	negative	path. DatScan
4	PD-4	NA	NA	0	1	1	2	10	2	74	1	NA
5	PD-5	NA	NA	0*	0	0	0	1	2	79	0	normal		path. SN ultrasound
6	PD-6	NA	NA	0	1	1	2	16	2	65	1	NA		path. DatScan
7	PD-7	NA	NA	1	0	0	1	13	2	68	0	hyposmia	negative
8	PD-8	NA	NA	0	1	1	2	18	3	55	1	hyposmia	negative
9	PD-9	NA	NA	0	1	1	2	15	3	69	1	anosmia
10	PD-10	NA	NA	0	0	1	1	14	2	51	1	NA
11	PD-11	NA	NA	1	0	1	2	10	3	73	1	NA		path. DatScan
12	PD-12	NA	NA	0*	1		1	12	2	53	1	NA
13	PD-13	NA	NA	0	1	0	1	16	3	65	0	hyposmia
14	PD-14	NA	NA	1	1	1	3	20	2	73	1	hyposmia
15	PD-17	NA	NA	1	0	1	2	12	2	78	0	hyposmia		path. DatScan
16	PD-18	NA	NA	1	0	1	2	10	3	64	0	NA
17	PD-21	NA	NA	0	1	0	1	6	3	45	0	normal	negative
18	PD-25	NA	NA	1	0	0	1	8	2	54	0	anosmia	PINK1 (c.952A>T)
19	PD-26	NA	NA	0	0	1	1	22	3	60	0	hyposmia
20	RBD-1	0	1	1	1	1	3	3		59	1	hyposmia
21	RBD-2	0*	0	0	1	0	1	29		79	1	hyposmia
22	RBD-3	0	1	1	1	1	3	10		70	1	hyposmia		normal DaTScan
23	RBD-4	1	1	1	1	1	3	14		66	1	hyposmia		path. DatScan
24	RBD-5	1	1	1	1	1	3	4		73	1	hyposmia		normal DaTScan
25	RBD-6	1	1	1	1	1	3	5		65	1	anosmia		path. DatScan
26	RBD-8	0	0*	0	0	1	1	15		55	1	normal
27	RBD-10	0	0	0	1	1	2	6		67	1	hyposmia		normal DaTScan
28	RBD-12	0	0	0	0	1	1	3		64	1	hyposmia
29	RBD-13	1	0	1	1	1	3	3		61	1	hyposmia		path. DatScan
30	RBD-14	0	1	1	1	1	3	7		63	1	anosmia		path. DatScan
31	RBD-15	1	1	1	1	1	3	20		69	1	hyposmia		path. DatScan
32	RBD-16	1	1	1	1	1	3	5		68	1	anosmia		path. DatScan
33	RBD-17	0	0	0	1	1	2	4		74	1	anosmia
34	RBD-18	1	1	1	1	1	3	6		56	1	hyposmia
36	MSA-1 (P)	NA	NA	0	1	1	2	6	2	72	1	NA		normal MRI
35	MSA-2 (C)	NA	NA	1	1	1	3	1	3	69	0	anosmia		normal FDG-PET and MRI
37	MSA-3 (P)	NA	NA	0	1	1	2	3	4	68	0	normal
38	PSP-1	NA	NA	0	0	0	0	5	4	77	0	NA		FDG-PET: frontal hypometabolism
39	PSP-2	NA	NA	0	0	0	0	2	2	62	0	normal		normal MRI
	* These negative samples were shown to substantially inhibit α-syn aggregation and could be false-negative.
