# Supplementary material for: Combining skin and olfactory α-synuclein seed amplification assays (SAA)—towards biomarker-driven phenotyping in synucleinopathies
Source: NPJ Parkinsons Dis. 2023 May 29;9:79. doi: 10.1038/s41531-023-00519-8 (PMC10226020; doi:10.1038/s41531-023-00519-8)
Supplement: Supplementary file 4 — Supplementary dataset (raw SAA data) [file 41531_2023_519_MOESM4_ESM.xlsx]

## Sheet: PD
time, hours (rounded)	PD-1	PD-1	PD-1	PD-1	PD-2	PD-2	PD-2	PD-2	PD-3	PD-3	PD-3	PD-3	PD-4	PD-4	PD-4	PD-4	PD-5	PD-5	PD-5	PD-5	PD-6	PD-6	PD-6	PD-6	PD-7	PD-7	PD-7	PD-7	PD-8	PD-8	PD-8	PD-8	PD-9	PD-9	PD-9	PD-9	PD-10	PD-10	PD-10	PD-10	PD-11	PD-11	PD-11	PD-11	PD-12	PD-12	PD-12	PD-12	PD-13
0	1.4	1.3	1.1	1.3	1.2	1.1	1.2	1.1	1.1	1.1	1.1	2	1.1	1.2	1	1.2	1.2	1.1	1.3	1.1	1.3	1.1	1.1	1.2	1.3	1.1	1.4	1.2	0.6	0.5	0.5	0.5	1.4	1.2	1.3	1.2	1.2	1.1	1.1	1.1	0.5	0.4	0.6	0.5	1.2	1.2	1.1	1.2	1.1
1	1.5	1.4	1.6	1.3	1.3	1.1	1.3	1.2	1.1	1.2	1.4	2	1.2	1.3	1	1.2	1.2	1.3	1.2	1	1.3	1.2	1.1	1.2	1.3	1.2	1.3	1.3	0.6	0.5	0.5	0.5	1.2	1.4	1.3	1.1	1.2	1.5	1.2	1.1	0.5	0.5	0.6	0.5	1.2	1.1	1.1	1.2	1.2
2	1.4	1.7	1.1	1.3	1.4	1.2	1.3	1.2	1.2	1.2	1.3	2.4	1.3	1.1	0.9	1.2	1.2	1.4	1.2	1.1	1.5	1.1	1.1	1.5	1.2	1.2	1.2	1.2	0.6	0.4	0.5	0.5	1.1	1.4	1.5	1.2	1.2	1.3	1.2	1.1	1	0.5	0.5	0.4	1.2	1.1	1.1	1.1	1.3
3	1.5	1.8	1.3	1.5	1.2	1.2	1.2	1.3	1.1	1.8	1.3	2.2	1.2	1.2	1.1	1.2	1.2	1.5	1.3	1.1	1.2	1.1	1.1	1.3	1.3	1.2	1.3	1.2	0.6	0.5	0.5	0.5	1.2	1.4	1.3	1.2	1.2	1.3	1.2	1.1	0.5	0.6	0.5	0.5	1.2	1.1	1.1	1.2	1.3
3	2	1.7	1.7	1.3	1.4	1.1	1.3	1.2	1.2	1.4	1.2	1.8	1.2	1.4	1	1.2	1.4	1.2	1.2	1.1	1.2	1.1	1.1	1.3	1.3	1.2	1.4	1.3	0.5	0.5	0.5	0.5	1.4	1.4	1.3	1.3	1.2	1.3	1.2	1.1	0.6	0.6	0.5	0.6	1.1	1.1	1.1	1.1	1.2
4	1.9	1.5	1.7	1.6	1.9	1.2	1.5	1.2	1.2	2	1.2	2.4	1.4	1.5	1.2	1.2	1.3	1.4	1.1	1.8	1.2	1.2	1.2	1.3	1.3	1.2	1.3	1.2	0.6	0.5	0.5	0.4	1.3	1.4	1.2	1.1	1.2	1.2	1.2	1.1	0.7	0.5	0.6	0.8	1.4	1.2	1.1	1.2	1.1
5	1.9	1.8	1.4	1.3	1.4	1.3	1.5	1.4	1.2	1.4	1.2	1.6	1.4	1.5	1	1.2	1.4	1.3	1.1	1.4	1.6	1.2	1.1	1.6	1.3	1.2	1.3	1.2	0.7	0.5	0.5	0.5	1.2	1.4	1.3	1.2	1.2	1.4	1.2	1.1	0.7	0.5	0.5	0.6	1.8	1.2	1.7	1.2	1.2
6	2	2	1.8	1.3	1.4	1.2	1.8	1.2	1.2	1.4	1.2	1.8	1.4	1.2	1.1	1.2	1.4	1.3	1.1	1.1	1.2	1.5	1.1	1.5	1.4	1.2	1.4	1.3	0.7	0.4	0.5	0.4	1.1	1.4	1.3	1.4	1.2	1.2	1.2	1.1	0.7	0.5	0.6	0.6	1.1	1.2	1.2	1.3	1.2
7	1.9	1.5	1.2	2	1.5	1.1	1.5	1.2	1.6	1.2	1.2	2.3	1.2	1.8	1.1	1.2	1.5	1.2	1.2	1.1	1.5	1.2	1.2	1.5	1.3	1.2	1.2	1.6	0.7	0.5	0.5	0.5	1.6	1.4	1.4	1.2	1.2	1.3	1.2	1.1	0.7	0.5	0.5	0.6	1.2	1.2	1.2	1.3	1.2
8	1.9	2.2	1.2	1.3	1.6	1.2	1.7	1.3	1.3	1.3	1.2	2.5	1.3	1.8	1	1.2	1.7	1.2	1.2	1.1	1.2	1.3	1.1	1.2	1.4	1.3	1.3	1.6	0.9	0.5	0.5	0.5	1.3	1.3	1.4	1.2	1.3	1.7	1.2	1.1	0.6	0.4	0.5	0.8	1.3	1.2	1.1	1.2	1.1
8	2.1	1.6	1.6	1.5	1.3	1.2	1.6	1.2	1.4	1.4	1.5	2.4	1.1	1.4	1	1.2	1.2	1.3	1.1	1.1	1.4	1.1	1.2	1.7	1.4	1.4	1.4	1.2	0.7	0.4	0.5	0.5	1.1	1.3	1.3	1.5	1.3	1.3	1.2	1.1	0.8	0.5	0.5	0.6	1.2	1.2	1.2	1.3	1.2
9	1.7	1.6	1.2	1.9	1.4	1.1	1.3	1.4	1.3	1.5	1.9	2.3	1.5	1.4	1.1	1.2	1.3	1.3	1.1	1.1	1.7	1.2	1.1	1.8	1.4	1.2	1.3	1.3	0.6	0.5	0.4	0.5	1.4	1.4	1.3	1.3	1.5	1.2	1.2	1.1	0.9	0.5	0.4	0.5	1.4	1.2	1.1	1.2	1.2
10	2	1.5	2.2	1.9	1.4	1.4	1.4	1.6	1.4	1.8	1.2	2	1.7	1.3	1	1.2	1.3	1.3	1.2	1.1	1.3	1.1	1.2	1.2	1.3	1.2	1.6	1.2	0.7	0.5	0.6	0.5	1.4	1.4	1.4	1.2	1.4	1.9	1.2	1.1	1	0.5	0.7	0.6	1.3	1.2	1.2	1.3	1.1
11	2.2	1.9	1.5	1.9	1.4	1.3	1.5	1.2	1.8	1.8	1.6	2	1.2	1.7	1.1	1.2	1.5	1.2	1.3	1.2	1.3	1.2	1.2	1.7	1.4	1.3	1.3	1.2	0.8	0.5	0.5	0.5	1.3	2	1.4	1.3	1.3	1.5	1.2	1.1	0.6	0.5	0.6	0.5	1.2	1.2	1.2	1.2	1.4
12	2.1	2.2	1.3	1.7	1.8	1.3	2	1.3	1.3	1.6	1.3	2	1.5	1.5	1.2	1.3	1.2	1.2	1.2	1.1	1.5	1.2	1.1	1.5	1.3	1.3	1.2	1.2	0.8	0.4	0.5	0.5	1.3	1.4	1.3	1.2	1.4	1.2	1.2	1.2	0.7	0.4	0.6	0.6	1.5	1.2	1.2	1.1	1.2
13	2.7	1.8	1.6	1.8	1.5	1.3	2.1	1.3	1.5	1.3	1.2	2.5	1.4	1.6	1.1	1.2	1.2	1.6	1.2	1.1	1.3	1.2	1.1	1.7	1.3	2.1	1.3	1.2	0.7	0.5	0.5	0.5	1.3	1.6	1.4	1.7	1.4	1.4	1.3	1.1	0.7	0.5	0.5	0.6	1.4	1.2	1.6	1.2	1.3
14	2.4	1.9	1.6	1.8	1.6	1.5	1.4	1.2	1.4	1.3	1.6	2.5	1.2	1.3	1.2	1.3	1.2	1.3	1.2	1.1	1.6	1.2	1.2	1.4	1.3	1.3	1.3	1.4	0.7	0.5	0.6	0.5	1.2	1.4	1.4	1.5	1.4	1.4	1.2	1.2	0.5	0.5	0.5	0.6	1.2	1.4	1.2	1.3	1.2
14	2.3	2	2.1	1.8	1.4	1.5	2.2	1.6	1.2	1.6	1.9	2.1	1.3	1.4	1.1	1.3	1.2	1.2	1.4	1.1	1.6	1.5	1.2	1.3	1.3	1.2	1.4	1.7	0.7	0.4	0.6	0.6	1.2	1.4	1.3	1.3	1.4	1.5	1.2	1.1	0.7	0.4	0.6	0.5	1.2	1.2	1.3	1.4	1.3
15	2	2.3	1.6	1.8	1.5	1.4	2.1	1.5	1.4	1.2	1.7	2.7	1.3	1.5	1	1.3	1.3	1.6	1.1	1.1	1.5	1.1	1.4	1.6	1.4	1.3	1.4	1.3	0.6	0.5	0.5	0.5	1.4	1.5	1.5	1.7	1.4	1.1	1.2	1.2	0.8	0.6	0.6	0.5	1.4	1.2	1.1	1.1	1.2
16	2.8	1.6	2	1.8	2.1	1.4	1.9	1.5	1.6	1.2	1.2	2.7	1.2	1.4	1.1	1.2	1.3	1.3	1.1	1.1	1.7	1.2	1.2	1.3	1.4	1.8	1.5	1.3	0.6	0.5	0.5	0.5	1.4	1.4	1.4	1.8	1.2	1.4	1.2	1.2	0.7	0.4	0.5	0.6	1.2	1.2	1.2	1.5	1.4
17	2.4	2.1	1.3	1.7	1.5	1.4	1.4	1.3	1.3	1.4	1.6	1.7	1.2	1.3	1.2	1.3	1.3	1.2	1.2	1.1	1.5	1.6	1.4	1.9	1.4	1.3	1.5	1.8	0.5	0.4	0.7	0.5	1.3	1.4	1.5	1.5	1.3	1.3	1.2	1.1	1.2	0.5	0.5	0.6	1.2	1.2	1.2	1.2	1.3
18	2.4	2.5	1.8	2	1.9	1.4	1.7	1.3	1.6	1.4	1.7	2.3	1.7	1.3	1.2	1.4	1.3	1.7	1.2	1.1	1.3	1.3	1.2	1.7	1.4	1.3	1.2	1.5	0.7	0.5	0.5	0.5	1.3	1.4	1.3	1.3	1.3	1.5	1.2	1.1	0.9	0.7	0.6	0.7	1.2	1.3	1.3	1.3	1.3
19	1.6	2.4	2	1.7	1.5	1.3	1.6	1.2	1.6	1.8	1.6	2	1.6	1.3	1.1	1.3	1.3	1.4	1.1	1.2	1.6	1.3	1.2	1.7	1.4	1.2	1.4	1.4	0.5	0.4	0.5	0.5	1.2	1.5	1.4	1.3	1.6	1.4	1.2	1.1	1	0.7	0.6	0.6	1.3	1.2	1.2	1.1	1.3
19	2.3	1.8	1.4	1.8	1.4	1.4	1.7	1.3	1.4	2	1.3	1.6	1.2	1.3	1.2	1.4	1.3	1.5	1.1	1.1	1.6	1.2	1.3	1.9	1.5	1.3	1.4	1.6	0.7	0.5	0.5	0.5	1.5	1.5	1.4	1.3	1.4	1.3	1.2	1.2	0.6	0.6	0.5	0.6	1.3	1.2	1.2	1.1	1.2
20	2.1	2	1.5	1.6	1.9	1.5	1.7	1.3	1.8	1.7	1.3	2.2	1.9	1.3	1.3	1.3	1.4	1.8	1.2	1.5	1.5	1.3	1.2	2.1	1.5	1.3	1.4	1.8	0.6	0.5	0.5	0.4	1.3	1.4	1.4	1.3	1.4	1.5	1.2	1.1	0.7	0.6	0.5	0.6	1.3	1.2	1.2	1.2	1.2
21	2.2	2	1.6	1.9	1.3	1.2	1.5	1.8	1.6	1.3	1.3	2	2.1	1.3	1.1	1.3	1.5	1.3	1.5	1.2	1.6	1.5	1.2	1.6	1.4	1.2	1.3	1.5	0.6	0.5	0.5	0.5	1.3	1.5	1.4	1.8	1.8	1.7	1.2	1.1	0.8	0.5	0.6	0.5	1.5	1.2	1.2	1.4	1.2
22	2.7	2.2	1.5	2	1.5	1.9	1.5	1.3	1.5	1.4	1.8	2.6	1.3	2	1.5	1.3	1.3	1.3	1.2	1.2	2.1	1.2	1.2	1.4	1.5	1.3	1.6	1.6	0.6	0.4	0.5	0.5	1.3	1.5	1.4	1.8	1.4	1.2	1.2	1.2	0.7	0.5	0.5	0.6	1.2	1.2	1.3	1.2	1.5
23	2.1	2	2	1.7	2.1	1.5	1.5	1.3	2.1	1.3	2.1	2.1	1.3	1.4	1	1.3	1.3	1.5	1.2	1.1	1.4	1.2	1.4	1.8	1.5	1.2	1.4	1.4	0.5	0.4	0.5	0.5	1.6	1.5	1.4	1.5	1.4	1.6	1.2	1.1	1.1	0.6	0.6	0.7	1.3	1.2	1.2	1.1	1.2
24	2.4	2.2	1.8	2	1.3	1.9	1.7	1.3	1.5	1.6	1.3	2.6	1.3	1.2	1.3	1.3	1.3	1.3	1.3	1.2	1.6	1.3	1.2	2	1.6	1.9	1.3	1.5	0.8	0.5	0.5	0.5	1.9	1.5	1.4	1.6	1.5	1.5	1.3	1.1	0.7	0.4	0.7	0.7	1.4	1.3	1.4	1.3	1.2
24	2.4	1.5	1.4	1.4	1.9	2.1	2	1.6	1.3	1.4	2.2	1.7	1.6	1.6	1.5	1.3	1.4	1.4	1.3	1.1	1.3	1.2	1.2	2.1	1.4	1.5	1.3	1.4	0.5	0.4	0.5	0.5	1.3	1.4	1.5	1.3	1.4	2.2	1.2	1.1	0.8	0.4	0.6	0.7	1.3	1.2	1.3	1.2	1.7
25	2.9	1.8	1.4	1.7	2.1	1.6	1.7	1.3	1.6	2.1	1.4	1.6	1.6	1.4	1.2	1.2	1.5	1.4	1.2	1.2	1.6	1.2	1.2	1.7	1.4	1.4	1.4	2.2	0.8	0.4	0.5	0.5	1.3	1.5	1.4	1.5	1.3	1.5	1.2	1.1	0.6	0.5	0.5	0.6	1.2	1.3	1.2	1.2	1.2
26	2.1	1.9	1.7	1.6	1.8	2.5	1.7	1.6	2.1	1.8	2	2	1.4	1.5	1.3	1.3	1.3	1.3	1.5	1.7	1.3	1.3	1.4	1.5	1.5	1.3	1.5	1.8	0.6	0.4	0.5	0.5	1.2	1.5	1.3	1.4	1.5	1.6	1.2	1.1	0.8	0.6	0.6	0.7	1.2	1.2	1.2	1.3	1.5
27	2.4	3	1.6	1.9	1.8	1.9	2	1.5	1.5	1.8	1.4	2.5	1.9	1.4	1.1	1.4	1.3	1.3	1.2	1.1	1.4	1.3	1.2	1.5	1.6	1.3	1.5	1.3	0.6	0.5	0.5	0.5	1.3	1.5	1.4	1.3	2.5	1.8	1.2	1.2	0.7	0.4	0.8	0.5	1.3	1.3	1.3	1.1	1.3
28	2.3	1.9	1.8	1.9	1.7	1.9	2	1.5	1.2	1.8	2	2.4	1.3	1.3	1.2	1.2	1.4	1.3	1.8	1.1	1.8	1.2	1.3	1.3	1.7	1.4	1.4	1.7	0.7	0.4	0.5	0.5	1.3	1.4	1.4	1.3	1.4	2	1.3	1.1	0.6	0.5	0.5	0.7	1.4	1.3	1.3	1.2	1.2
29	2.4	1.5	1.5	1.9	3	1.9	1.7	2	1.5	1.9	2.5	1.5	1.4	1.3	1.2	1.4	1.2	1.3	1.3	1.1	1.3	1.2	1.3	1.6	2.1	1.4	1.7	1.4	0.7	0.4	0.5	0.5	1.5	1.5	1.5	1.7	1.3	1.8	1.2	1.1	0.8	0.6	0.7	0.5	1.2	1.2	1.2	1.2	1.4
30	2.4	2.3	1.6	1.8	5.5	2.3	1.8	2.3	1.3	1.6	2	2	1.8	1.4	1.1	1.3	1.3	1.3	1.3	1.1	1.7	1.2	1.4	1.2	2.3	1.6	2	1.6	0.8	0.5	0.5	0.6	1.3	1.5	1.4	1.2	1.4	1.6	1.3	1.1	0.8	0.4	0.8	0.5	1.2	1.2	1.4	1.2	1.2
30	2	2.9	2.1	1.5	2.5	2.3	2.8	2.1	1.9	2	1.9	1.8	1.4	1.5	1.3	1.3	1.4	1.4	1.3	1.1	1.5	1.4	1.3	1.8	2.8	1.7	2.2	1.7	0.9	0.5	0.5	0.6	1.4	1.7	1.3	1.9	1.7	1.8	1.2	1.2	1.1	0.4	0.6	0.9	1.3	1.3	1.2	1.1	1.3
31	2.3	2	1.5	2	3.1	2.1	2.1	3.1	1.6	1.9	1.9	2	1.5	1.4	1.1	1.3	1.4	1.3	1.2	1.2	1.7	1.5	1.4	1.8	3.2	1.9	2.6	2.7	0.6	0.4	0.5	0.7	1.3	1.5	1.4	1.6	1.9	1.3	1.2	1.2	0.8	0.7	0.5	0.7	1.3	1.3	1.5	1.2	1.3
32	2.6	1.8	1.5	1.6	4.6	3.7	3.5	3.2	1.6	2.2	2.3	2.8	1.4	1.6	1.2	1.3	1.3	1.2	1.3	1.2	1.6	1.6	1.4	1.7	3.5	2.1	2.8	2.8	0.8	0.5	0.5	0.5	1.3	1.5	1.4	1.3	1.6	1.5	1.2	1.1	0.9	0.5	0.5	0.6	1.7	1.3	1.2	1.5	1.4
33	2.8	2.2	2.6	1.9	3.9	3.4	2.1	3	1.9	1.6	1.3	3.1	1.7	1.3	1.2	1.4	1.3	1.5	1.3	1.3	1.6	1.5	1.4	2	3.7	2.4	3	2.3	0.6	0.4	0.5	0.5	1.3	1.4	1.4	1.9	1.7	1.7	1.3	1.2	0.9	0.5	0.6	0.8	1.6	1.2	1.3	1.2	1.3
34	2.2	2.2	1.9	1.6	4	3.9	3.1	4.3	1.8	1.4	1.8	2.4	1.3	1.3	1.2	1.3	1.2	1.3	1.2	1.1	1.3	1.3	1.3	1.6	4.2	3.2	3.4	3.6	0.6	0.5	0.5	0.8	1.7	1.5	1.4	1.3	2.2	1.3	1.2	1.2	1	0.4	0.9	0.7	1.7	1.3	1.3	1.2	1.3
35	2.2	2.2	1.9	1.9	3.6	3.3	3.3	5.8	1.6	1.4	2.1	3.1	1.5	1.7	1.1	1.5	1.3	1.3	1.3	1.3	1.4	1.4	1.2	1.7	4.7	3.6	3.3	4	0.6	0.4	0.5	0.5	1.4	1.4	1.4	1.3	2.4	1.5	1.3	1.3	1.3	0.5	0.9	0.7	1.4	1.2	1.5	1.2	1.5
35	2.1	1.8	1.5	1.6	5.3	4.2	4.3	5	2	1.5	2	2.2	1.8	1.4	1.1	1.4	1.3	1.6	1.5	1.4	1.4	1.3	1.3	1.9	4.9	5.2	4.1	4	0.6	0.4	0.5	0.5	1.2	1.5	1.5	1.3	1.3	1.6	1.2	1.3	1.7	0.5	1	0.6	1.4	1.2	1.3	1.2	1.4
36	2.9	2.3	1.8	1.8	4.8	5.1	5	4.2	2.2	1.9	1.8	2.2	1.4	1.5	1.4	1.3	1.2	1.6	1.7	1.3	1.4	1.2	1.3	1.4	5.6	7.2	3.9	3.9	0.7	0.5	0.5	0.6	1.6	1.5	1.4	1.3	1.3	1.3	1.3	1.1	1.6	0.5	1.1	0.9	1.3	1.5	1.2	1.2	1.3
37	1.6	1.7	1.9	1.6	6.3	6.3	5.4	4.2	1.4	1.9	2.4	2	1.2	1.4	1.4	1.3	1.2	1.5	1.2	1.4	2	1.4	1.2	2	7.5	10.1	4.1	5	0.7	0.5	0.5	0.6	1.3	1.5	1.5	1.3	1.4	1.4	1.3	1.1	2.4	0.6	1	0.9	1.5	1.3	1.2	1.2	1.4
38	2.2	2.2	1.7	1.8	6.9	4.9	5.5	6.6	1.9	1.4	2.4	1.5	1.5	1.3	1.2	1.4	1.3	1.5	1.4	1.2	1.5	1.6	1.4	1.3	6.3	28.1	4.5	4.3	0.6	0.6	0.5	0.5	1.5	1.5	1.3	1.5	1.7	1.3	1.3	1.2	2.4	0.7	1.4	0.8	1.8	1.3	1.3	1.2	1.3
39	2.4	1.6	2.7	1.5	5.9	5.2	6.2	4.5	2.3	1.7	3	1.8	2	1.4	1.1	1.4	1.2	1.3	1.6	1.1	1.5	1.3	1.5	1.8	7	23.6	5.1	4.9	0.6	0.4	0.5	0.5	1.4	1.5	1.4	1.5	1.5	1.4	1.2	1.2	2.8	0.5	1.3	1	1.5	1.3	1.3	1.1	1.3
40	2.5	2.3	1.3	2.2	7.4	6.8	6.3	5.3	2	1.7	2.3	2.3	1.9	1.7	1.9	1.5	1.3	1.4	1.2	1.5	1.5	1.5	1.3	1.9	8	44.7	5.8	6.6	0.8	0.5	0.6	0.5	1.3	1.5	1.6	1.3	1.5	1.3	1.2	1.2	2.2	1.1	1.3	1.6	1.3	1.3	1.5	1.2	1.3
41	1.8	2.6	1.6	1.8	9.5	6	7.6	5.5	1.8	1.6	2.4	2.4	1.5	1.8	1.1	1.3	1.2	1.4	1.3	1.4	1.9	1.4	1.2	1.3	9.4	100	6.2	6.5	0.7	0.5	0.8	0.5	1.7	1.5	1.5	1.3	1.6	1.7	1.2	1.2	3	0.7	1.5	1.8	1.4	1.3	1.3	1.2	1.6
41	2.1	2.6	2.8	1.7	12.6	7.6	6.8	7.8	1.9	1.3	2.1	2.4	1.3	1.3	1.2	1.5	1.2	1.5	1.1	1.6	1.5	1.3	1.2	1.8	13.6	57.5	6.9	5.9	0.7	0.5	0.5	0.6	1.7	1.5	1.6	1.6	1.4	1.5	1.3	1.1	2.8	1.1	2	2.2	1.6	1.2	1.3	1.5	1.6
42	2.1	2.6	2.1	1.5	7.4	8.4	7.9	6.3	1.6	1.6	2.4	2.2	1.6	2	1.1	1.3	1.8	1.3	1.3	1.4	1.7	1.4	1.3	2.1	20.4	100	7.9	8.3	0.8	0.4	0.5	0.5	1.7	1.5	1.4	1.6	1.3	1.8	1.3	1.7	3.1	1.1	2.1	2.8	1.7	1.3	1.4	1.2	1.5
43	2.4	2.7	1.3	1.7	9.5	6.5	7	5.7	2.2	1.7	2.2	2.8	1.6	1.5	1.2	1.3	1.3	1.5	1.3	2	1.5	1.4	1.4	1.7	31.9	100	8.5	7	0.6	0.5	0.5	0.5	1.4	1.5	1.3	1.4	2.2	1.2	1.2	1.1	4	1.6	2.5	3.2	1.4	1.5	1.3	1.2	1.4
44	2.2	2.1	2.1	1.8	8.5	8.8	7.7	12.8	2.3	1.6	1.7	3.4	2.2	1.7	1.4	1.4	1.2	1.2	1.2	1.2	1.9	1.3	1.7	2	47.3	100	8.7	8.3	1.4	0.5	0.5	0.5	1.9	1.5	1.6	1.7	1.5	1.5	1.3	1.1	4.7	1.8	2.8	3.4	1.3	1.3	1.2	1.2	1.3
45	2.4	1.8	1.8	1.7	18.3	9.4	13.6	10.6	1.9	1.5	2.3	2.1	1.4	1.4	1.3	1.4	1.2	1.4	1.2	1.2	2	1.7	1.2	1.7	79.7	100	9.2	8.9	1.6	0.4	0.5	0.6	1.4	1.6	1.4	1.6	1.8	1.4	1.3	1.1	4.6	2.8	2.7	2.9	1.5	1.2	1.3	1.2	1.4
46	2.7	2.8	1.5	1.8	18.7	7.4	11.5	11.5	1.8	1.8	2.2	2.9	1.5	1.4	1.1	1.3	1.4	1.4	1.3	1.2	1.4	1.3	1.4	1.7	100	100	10.3	10.4	2.5	0.5	0.6	0.5	1.7	1.5	1.8	1.3	1.4	1.7	1.3	1.2	6.5	3.6	4.7	3.8	1.3	1.3	1.3	1.3	1.5
46	2.9	2.9	2.1	1.5	44.6	12.8	16.4	16	2	2.1	1.8	2.4	1.2	1.8	1.2	1.3	1.3	1.8	1.3	1.4	1.6	1.3	1.3	1.7	100	100	10.9	9.5	2	0.5	1	0.5	2	1.5	1.4	1.4	1.4	1.5	1.3	1.2	8.4	8.2	6.4	3.7	1.3	1.3	1.4	1.4	1.4
47	2.3	2.9	2.4	1.7	68.9	8.3	15.7	13.1	2.3	1.7	1.7	2.5	1.6	1.3	1.4	1.3	1.3	1.5	1.4	1.4	1.7	1.4	1.4	1.6	100	100	9.7	11.8	2.4	0.4	1.6	0.5	1.3	1.6	1.4	1.8	1.6	1.3	1.3	1.2	15.2	8.4	10	5.2	1.3	1.3	1.6	1.2	1.3
48	2	2.5	1.6	2	100	6.6	33.8	16.8	1.7	2.2	2.2	2	1.3	1.3	1.2	1.3	1.3	1.8	1.2	1.1	1.5	1.8	1.4	1.7	100	100	9.5	23.7	3	0.5	2	0.5	1.7	1.5	1.6	1.5	1.5	1.3	1.3	1.2	24	15.8	17.1	6.2	1.6	1.2	1.3	1.3	1.3
49	2.4	3.3	1.4	1.6	100	8.6	25.2	17.3	2.1	1.8	2.1	2.8	1.3	1.6	1.2	1.3	1.4	1.5	1.4	1.1	1.6	1.7	1.2	2.1	100	100	13.4	57.6	3	0.4	2.1	0.6	1.6	1.6	1.5	1.4	1.6	1.4	1.2	1.1	35.8	17.1	23.7	6.2	1.5	1.2	1.7	1.3	1.4
50	2.3	2.4	1.2	1.6	100	9.9	54.4	22.9	2.1	1.6	1.8	2.2	1.5	1.4	1.2	1.3	1.2	1.3	1.3	1.5	1.7	1.4	1.3	1.9	100	100	22.6	41.8	3.3	0.5	2.5	0.5	1.5	1.5	1.4	1.3	1.7	1.3	1.2	1.1	48.8	25.8	36	5.9	1.5	1.3	1.2	1.2	1.5
51	2.4	2.8	1.4	1.9	100	13.7	100	21.3	2.2	1.7	2.1	2.7	1.7	1.4	1.1	1.3	1.2	1.2	1.3	1.1	1.8	1.4	1.3	2.3	100	100	33.8	100	3.2	0.5	2.7	0.5	1.4	1.5	1.6	1.6	2	1.3	1.3	1.1	67.2	29.1	59.3	5.9	1.5	1.3	1.3	1.4	1.4
51	2.8	2.4	1.7	1.8	100	10.6	100	48.9	2.1	1.5	1.9	3	1.6	1.7	1.3	1.4	1.5	1.3	1.4	1.1	1.5	1.3	1.3	1.4	100	100	60.4	100	3	0.5	3.1	0.9	1.4	1.7	1.4	1.4	2.1	1.6	1.3	1.2	76.7	32.5	61.4	12.3	1.6	1.3	1.3	1.6	1.3
52	2.3	2.3	2	1.8	100	12.9	100	49.6	2	2.1	2.1	2.1	1.4	2.1	1.3	1.4	1.3	1.6	1.3	1.3	1.4	1.6	1.3	1.3	100	100	100	100	3.2	0.6	3.1	1.5	2.3	1.5	1.3	1.4	1.5	1.4	1.3	1.1	84.1	40.1	100	16.1	1.3	1.3	1.3	1.3	1.5
53	2.5	2.8	2.6	1.8	100	14.8	100	26.2	2	1.7	1.8	2.5	1.3	2.3	1.2	1.4	1.4	1.4	1.4	1.1	2.2	1.2	1.3	2.2	100	100	100	100	3.5	0.9	3.9	2	1.3	1.6	1.2	1.3	1.3	1.6	1.3	1.1	100	50.3	100	31.1	1.3	1.3	1.4	1.6	1.7
54	2.2	2.4	1.4	1.9	100	9.6	100	38.8	2.2	2.3	2.1	2.5	1.3	1.6	1.2	1.4	1.4	1.5	1.3	1.2	1.4	1.2	1.5	1.7	100	100	100	100	3.9	2	4.1	2.2	1.5	1.5	1.3	2	1.6	1.3	1.3	1.2	100	55.2	100	35.8	1.7	1.3	1.3	1.5	1.4
55	2.3	3.1	2.4	1.7	100	9.4	100	40.8	1.8	2.4	1.9	2.4	2	2.1	1.6	1.2	1.5	2.1	1.3	1.1	2.2	1.4	1.3	2.2	100	100	100	100	4.9	1.8	4.2	2.7	1.4	1.5	1.3	1.3	1.8	1.6	1.2	1.1	100	77.6	100	54.9	1.5	1.3	1.3	1.2	1.3
56	2.5	3.4	1.9	2.3	100	9.5	100	42.5	1.8	1.4	1.5	2.2	1.3	1.5	1.4	1.3	1.3	1.3	1.3	1.3	1.4	1.7	1.4	2.2	100	100	100	100	5.8	1.9	5.2	2.5	1.7	1.5	1.5	1.3	1.3	2	1.3	1.2	100	77.3	100	68.2	1.6	1.3	1.3	1.3	1.6
57	1.9	3.1	1.7	1.6	100	11.1	100	38.5	2	2	2.5	2.1	1.4	1.4	1.2	1.3	1.3	1.4	1.3	1.7	1.5	1.3	1.3	1.8	100	100	100	100	5.3	2.4	5.7	2.8	2	1.5	1.5	1.4	1.7	1.6	1.3	1.1	100	100	100	100	1.3	1.3	1.3	1.3	1.3
57	2.4	2.2	2.2	1.9	100	10.9	100	41.1	2	1.8	2.2	2.5	1.8	1.5	1.2	1.3	1.2	1.3	1.3	1.1	1.5	1.7	1.4	2	100	100	100	100	6.9	2.4	5.5	3.5	1.5	1.5	1.2	1.5	1.3	1.6	1.3	1.1	100	85.6	100	100	1.3	1.2	1.5	1.5	1.5
58	2.2	2.3	1.8	1.5	100	12.6	100	41.3	1.7	2.7	1.7	2.1	1.3	1.4	1.2	1.4	1.2	1.7	1.4	1.3	1.6	1.4	1.9	1.9	100	100	100	100	7	2.3	5.9	3.2	1.3	1.5	1.5	1.9	1.3	1.4	1.3	1.1	100	90.7	100	100	2	1.3	1.4	1.3	1.4
59	2.5	3.1	1.7	1.4	100	13.2	100	45.4	1.5	2.3	2.1	2.2	1.6	1.4	1.1	1.4	1.5	1.6	1.3	1.1	1.4	1.8	1.3	1.9	100	100	100	100	7.3	2.6	5.7	3.9	1.8	1.5	1.8	1.2	1.3	1.3	1.3	1.1	100	100	100	100	1.5	1.3	1.3	1.4	1.5
60	2.1	2.6	2.4	1.5	100	14.9	100	45.8	2.1	2.7	1.4	2.1	1.3	1.8	1.2	1.4	1.5	1.4	1.3	1.1	1.8	1.4	1.3	1.6	100	100	100	100	8.1	3	5.9	3.4	1.3	1.5	1.3	2	1.4	1.9	1.2	1.1	100	100	100	100	1.5	1.3	1.3	1.2	1.5
61	2	1.8	2.5	1.7	100	16.8	100	55.5	1.8	2.6	2.3	2.4	1.5	1.3	1.2	1.3	1.2	1.4	1.4	1.2	1.5	1.5	1.3	1.8	100	100	100	100	8.6	2.7	5.9	3.6	1.2	1.5	1.5	1.5	2.1	1.6	1.3	1.1	100	100	100	100	2	1.3	2.1	1.4	1.3
62	2.4	3.3	2.1	1.7	100	17.5	100	100	2.1	2.1	1.7	2.9	1.5	1.6	1.4	1.4	1.4	1.4	1.5	1.3	1.7	1.3	1.3	1.9	100	100	100	100	9.9	3.2	7.3	4	1.6	1.5	1.4	1.5	1.4	1.8	1.2	1.1	100	100	100	100	1.4	1.3	1.3	1.4	1.5
62	2.8	2.4	1.6	2.1	100	23.2	100	59.1	1.7	2	1.9	2	1.4	1.3	1.1	1.4	1.5	2	1.3	1.1	1.9	1.6	1.3	1.8	100	100	100	100	11	3	6.7	4.4	1.3	1.6	1.3	1.3	1.4	1.3	1.2	1.3	100	100	100	100	1.4	1.3	2	1.3	1.5
63	1.9	2	2.1	1.4	100	21.5	100	68.8	1.8	2.5	2.1	2.7	1.5	1.9	1.2	1.4	1.4	1.4	1.7	1.1	1.6	1.3	1.6	1.4	100	100	100	100	11.7	3.1	7.3	4.8	1.7	1.6	1.3	1.6	1.4	1.6	1.3	1.1	100	100	100	100	1.3	1.3	1.3	1.6	1.2
64	2.9	2.2	1.6	1.5	100	24.6	100	78.1	1.4	1.8	2.5	2.3	1.4	1.3	1.1	1.3	1.2	1.4	1.3	1.2	1.8	1.4	1.3	1.8	100	100	100	100	12.4	3.2	7.9	5.5	1.6	1.5	1.4	1.6	1.3	1.3	1.3	1.2	100	100	100	100	1.3	1.3	1.6	1.4	1.7
65	2.1	3.1	2.2	1.5	100	24.7	100	100	1.6	2.6	2.3	2.1	2.1	1.6	1.2	1.3	1.7	1.4	1.3	1.2	1.8	1.7	1.2	1.8	100	100	100	100	13.6	3.4	8.1	5.5	1.6	1.5	1.3	1.3	1.6	1.3	1.3	1.2	100	100	100	100	1.6	1.3	1.4	1.1	2
66	2	2.4	1.7	2	100	29.3	100	79.2	2.1	2.6	2.2	2.2	1.6	1.8	1.2	1.4	1.2	1.3	1.3	1.2	1.9	1.7	1.4	1.8	100	100	100	100	14.8	3.8	8.9	6.8	2	1.6	1.3	1.3	1.3	1.3	1.3	1.2	100	100	100	100	2	1.2	1.3	1.2	1.5
67	2.2	2.6	1.6	1.5	100	36.5	100	83.7	1.6	1.5	2.6	2.6	1.7	1.4	1.3	1.3	1.3	1.4	1.4	1.1	3.7	1.3	1.4	1.3	100	100	100	100	15.2	4.3	10	6.8	1.4	1.5	1.3	1.8	1.6	1.7	1.3	1.1	100	100	100	100	1.4	1.3	1.3	1.2	1.3
68	2.4	2.9	1.7	1.8	100	39.2	100	100	2	1.8	2.2	3.2	2.6	2	1.2	1.3	1.4	2.2	1.4	1.1	3.8	1.5	1.6	1.6	100	100	100	100	16.3	4.7	10.4	7.2	1.7	1.5	1.5	1.3	1.7	1.3	1.3	1.1	100	100	100	100	1.5	1.4	1.8	1.3	1.5
68	2.3	2.1	1.5	1.7	100	46	100	87.9	2.1	2.5	1.9	2.3	1.9	1.9	1.3	1.3	1.2	1.3	1.3	1.2	4.5	1.3	1.2	1.7	100	100	100	100	16.9	4.7	11.2	7.8	1.5	1.6	1.3	1.5	1.4	1.9	1.3	1.1	100	100	100	100	1.5	1.3	1.4	1.2	1.3
69	2.3	2.7	1.8	2.1	100	54.4	100	100	1.4	2.7	1.4	2.4	1.3	1.4	1.2	1.3	1.2	1.3	1.5	2.2	4.2	1.3	1.5	2	100	100	100	100	18	5.2	11.2	8.8	1.8	1.5	1.3	1.4	2.1	2	1.2	1.2	100	100	100	100	1.4	1.3	1.3	1.5	1.6
70	2.6	2.5	1.8	2.1	100	100	100	100	2.3	2.3	2	2.6	2.3	2.3	1.3	1.4	1.6	1.6	1.4	1.2	7.7	2	1.2	2.4	100	100	100	100	18.4	5.5	12.1	9	1.8	1.5	1.3	1.3	1.9	1.4	1.2	1.1	100	100	100	100	1.4	1.3	1.3	1.3	1.3
70	2.6	2.5	1.8	2.1	100	100	100	100	2.3	2.3	2	2.6	2.3	2.3	1.3	1.4	1.6	1.6	1.4	1.2	7.7	2	1.2	2.4	100	100	100	100	18.4	5.5	12.1	9	1.8	1.5	1.3	1.3	1.9	1.4	1.2	1.1	100	100	100	100	1.4	1.3	1.3	1.3	1.3
[truncated: 75 more columns]

## Sheet: RBD
	RBD-1	RBD-1	RBD-1	RBD-1	RBD-1	RBD-1	RBD-1	RBD-1	RBD-2	RBD-2	RBD-2	RBD-2	RBD-2	RBD-2	RBD-2	RBD-2	RBD-3	RBD-3	RBD-3	RBD-3	RBD-3	RBD-3	RBD-3	RBD-3	RBD-4	RBD-4	RBD-4	RBD-4	RBD-4	RBD-4	RBD-4	RBD-4	RBD-5	RBD-5	RBD-5	RBD-5	RBD-5	RBD-5	RBD-5	RBD-5	RBD-6	RBD-6	RBD-6	RBD-6	RBD-6	RBD-6	RBD-6	RBD-6	RBD-7
time, hours	right	right	right	right	left	left	left	left	right	right	right	right	left	left	left	left	right	right	right	right	left	left	left	left	right	right	right	right	left	left	left	left	right	right	right	right	left	left	left	left	right	right	right	right	left	left	left	left	right
0	0.4	0.5	0.5	0.5	0.5	0.5	0.5	0.5	0.5	0.5	0.5	0.5	0.5	0.5	0.5	0.5	0.5	0.5	0.5	0.6	0.5	0.5	0.5	0.5	0.5	0.5	0.5	0.5	0.5	0.5	0.6	0.5	0.5	0.5	0.5	0.5	0.5	0.7	0.6	0.5	0.5	0.6	0.4	0.5	0.5	0.5	0.5	0.5	0.5
0.844222	0.4	0.4	0.4	0.5	0.5	0.5	0.5	0.5	0.5	0.5	0.5	0.5	0.8	0.6	0.5	0.5	0.5	0.5	0.5	0.5	0.5	0.5	0.5	0.6	0.5	0.5	0.6	0.5	0.5	0.5	0.8	0.5	0.4	0.5	0.6	0.5	0.5	0.7	0.6	0.5	0.4	0.7	0.4	0.5	0.4	0.5	0.5	0.8	0.5
1.68844	0.5	0.4	0.5	0.5	0.5	0.5	0.5	0.5	0.5	0.5	0.5	0.5	0.6	0.5	0.5	0.5	0.5	0.5	0.5	0.5	0.5	0.5	0.5	0.5	0.5	0.5	0.5	0.5	0.5	0.5	0.5	0.6	0.4	0.5	0.5	0.5	0.5	0.5	0.6	0.5	0.4	0.6	0.4	0.5	0.5	0.5	0.5	1	0.6
2.53269	0.5	0.4	0.6	0.6	0.5	0.5	0.5	0.5	0.5	0.5	0.4	0.5	0.5	0.5	0.5	0.5	0.4	0.4	0.5	0.5	0.6	0.6	0.5	0.7	0.5	0.5	0.5	0.5	0.5	0.5	0.6	0.5	0.4	0.5	0.7	0.5	0.5	0.6	0.6	0.5	0.4	0.6	0.4	0.5	0.5	0.5	0.5	0.6	0.5
3.37692	0.5	0.4	0.4	0.5	0.7	0.4	0.5	0.5	0.5	0.5	0.5	0.5	0.5	0.5	0.5	0.5	0.5	0.5	0.5	0.6	0.5	0.4	0.5	0.6	0.5	0.5	0.6	0.5	0.5	0.5	0.5	0.5	0.5	0.5	0.4	0.5	0.5	0.7	0.6	0.5	0.4	0.6	0.5	0.5	0.5	0.5	0.5	0.6	0.6
4.22114	0.5	0.4	0.6	0.5	0.7	0.5	0.5	0.5	0.5	0.5	0.5	0.5	0.5	0.5	0.5	0.5	0.5	0.5	0.5	0.5	0.5	0.4	0.5	0.5	0.6	0.5	0.6	0.5	0.5	0.5	1	0.5	0.5	0.5	0.7	0.4	0.5	0.6	0.6	0.5	0.5	0.5	0.4	0.5	0.5	0.5	0.5	0.5	0.6
5.06536	0.5	0.5	0.4	0.5	0.6	0.5	0.5	0.5	0.5	0.5	0.5	0.5	0.5	0.5	0.5	0.5	0.5	0.5	0.5	0.5	0.5	0.5	0.5	0.5	0.6	0.5	0.5	0.5	0.5	0.5	0.6	0.6	0.6	0.5	0.7	0.5	0.5	0.6	0.5	0.5	0.4	0.4	0.4	0.6	0.5	0.5	0.5	0.6	0.5
5.90958	0.6	0.5	0.5	0.5	0.6	0.5	0.5	0.5	0.5	0.6	0.5	0.5	0.7	0.5	0.5	0.5	0.5	0.5	0.5	0.5	0.5	0.5	0.5	0.6	0.5	0.5	0.6	0.5	0.5	0.5	0.5	0.5	0.5	0.5	0.5	0.5	0.5	0.6	0.6	0.5	0.4	0.6	0.4	0.4	0.5	0.5	0.5	0.6	0.5
6.75383	0.5	0.5	0.7	0.6	0.5	0.5	0.5	0.6	0.5	0.5	0.5	0.5	0.6	0.5	0.5	0.5	0.5	0.5	0.5	0.5	0.5	0.4	0.5	0.7	0.6	0.5	0.6	0.5	0.6	0.5	0.6	0.5	0.5	0.5	0.5	0.4	0.5	0.7	0.6	0.5	0.5	0.6	0.4	0.5	0.8	0.5	0.5	0.5	0.6
7.59806	0.5	0.5	0.4	0.6	0.7	0.5	0.5	0.6	0.5	0.5	0.5	0.4	0.6	0.5	0.5	0.5	0.5	0.5	0.4	0.5	0.5	0.5	0.5	0.6	0.5	0.5	0.5	0.5	0.6	0.5	0.5	0.5	0.5	0.5	0.5	0.5	0.5	0.6	0.6	0.5	0.5	0.7	0.4	0.4	0.5	0.5	0.5	0.5	0.5
8.44228	0.6	0.4	0.5	0.5	0.5	0.5	0.5	0.6	0.5	0.5	0.5	0.5	0.6	0.5	0.5	0.5	0.5	0.5	0.5	0.5	0.5	0.4	0.5	0.6	0.6	0.5	0.6	0.6	0.6	0.5	0.8	0.6	0.5	0.5	0.4	0.4	0.5	0.7	0.6	0.5	0.5	0.7	0.4	0.4	0.5	0.4	0.5	0.5	0.5
9.2865	0.5	0.4	0.6	0.7	0.6	0.6	0.5	0.7	0.5	0.5	0.5	0.5	0.5	0.6	0.7	0.5	0.5	0.5	0.5	0.5	0.5	0.4	0.5	0.6	0.5	0.5	0.5	0.5	0.5	0.5	0.7	0.5	0.5	0.5	0.4	0.5	0.6	0.7	0.6	0.5	0.4	0.5	0.4	0.5	0.5	0.5	0.5	0.5	0.5
10.1307	0.5	0.5	0.5	0.5	0.8	0.6	0.5	0.6	0.5	0.5	0.5	0.4	0.6	0.6	0.5	0.5	0.5	0.5	0.5	0.5	0.4	0.4	0.6	0.6	0.5	0.5	0.7	0.5	0.6	0.5	0.5	0.6	0.5	0.4	0.4	0.5	0.5	0.6	0.6	0.5	0.5	0.7	0.4	0.5	0.5	0.5	0.4	0.5	0.5
10.975	0.5	0.4	0.8	0.6	0.7	0.5	0.5	0.5	0.5	0.5	0.5	0.5	0.5	0.6	0.6	0.5	0.5	0.5	0.4	0.5	0.5	0.5	0.6	0.5	0.5	0.5	0.5	0.5	0.5	0.5	0.7	0.5	0.5	0.5	0.5	0.5	0.5	0.6	0.6	0.5	0.5	0.8	0.4	0.7	0.5	0.5	0.5	0.5	0.6
11.8192	0.5	0.4	0.6	0.7	0.6	0.6	0.5	0.5	0.5	0.5	0.5	0.5	0.5	0.5	0.8	0.5	0.5	0.5	0.4	0.5	0.5	0.5	0.5	0.6	0.7	0.5	0.5	0.5	0.6	0.5	0.5	0.5	0.5	0.6	0.6	0.5	0.5	0.6	0.6	0.5	0.4	0.4	0.4	0.4	0.4	0.4	0.5	0.6	0.6
12.6634	0.6	0.5	0.5	0.4	0.8	0.6	0.5	0.5	0.5	0.5	0.5	0.5	0.6	0.5	0.5	0.5	0.5	0.5	0.5	0.5	0.5	0.5	0.5	0.6	0.5	0.5	0.6	0.5	0.6	0.5	0.5	0.5	0.5	0.5	0.6	0.4	0.5	0.6	0.6	0.5	0.4	0.7	0.4	0.5	0.5	0.5	0.5	0.6	0.6
13.5076	0.5	0.5	0.5	0.5	0.6	0.5	0.5	0.5	0.5	0.5	0.4	0.5	0.6	0.5	0.6	0.5	0.6	0.5	0.5	0.5	0.5	0.5	0.5	0.6	0.5	0.5	0.6	0.5	0.6	0.5	0.6	0.5	0.5	0.6	0.4	0.5	0.5	0.6	0.6	0.5	0.5	0.4	0.4	0.5	0.5	0.5	0.5	0.5	0.5
14.3519	0.6	0.4	0.5	0.7	0.7	0.6	0.5	0.5	0.6	0.5	0.5	0.5	0.7	0.5	0.5	0.5	0.5	0.5	0.4	0.5	0.5	0.5	0.5	0.6	0.7	0.5	0.5	0.5	0.6	0.5	0.6	0.5	0.5	0.7	0.5	0.5	0.5	0.6	0.6	0.5	0.5	0.5	0.4	0.5	0.5	0.5	0.5	0.5	0.5
15.1961	0.5	0.5	0.4	0.5	0.6	0.6	0.5	0.5	0.5	0.5	0.5	0.5	0.5	0.6	0.5	0.5	0.5	0.5	0.5	0.5	0.5	0.5	0.5	0.6	0.5	0.5	0.6	0.8	0.7	0.5	0.6	0.5	0.5	0.5	0.5	0.5	0.5	0.6	0.5	0.5	0.4	0.5	0.4	0.5	0.4	0.5	0.5	0.5	0.5
16.0403	0.5	0.5	0.6	0.7	0.7	0.5	0.5	0.5	0.5	0.5	0.5	0.5	0.5	0.5	0.5	0.5	0.5	0.5	0.4	0.5	0.5	0.5	0.5	0.7	0.5	0.5	0.6	0.5	0.6	0.5	0.6	0.5	0.5	0.5	0.5	0.5	0.5	0.6	0.6	0.4	0.4	0.6	0.4	0.4	0.5	0.5	0.5	0.6	0.6
16.8846	0.5	0.5	0.4	0.6	0.7	0.6	0.5	0.5	0.5	0.5	0.5	0.5	0.6	0.5	0.5	0.5	0.4	0.5	0.5	0.6	0.6	0.5	0.5	0.7	0.5	0.5	0.6	0.5	0.6	0.5	0.6	0.8	0.4	0.5	0.5	0.5	0.5	0.6	0.6	0.5	0.4	0.6	0.4	0.4	0.4	0.5	0.4	0.5	0.5
17.7288	0.7	0.5	0.7	0.8	0.9	0.6	0.5	0.5	0.5	0.5	0.6	0.4	0.5	0.5	0.5	0.5	0.5	0.4	0.4	0.5	0.5	0.5	0.5	0.6	0.6	0.5	0.5	0.6	0.5	0.5	0.5	0.5	0.6	0.6	0.5	0.4	0.5	0.6	0.6	0.5	0.4	0.6	0.4	0.4	0.5	0.5	0.5	0.5	0.5
18.573	0.5	0.4	0.5	0.6	1.2	0.5	0.5	0.5	0.5	0.5	0.5	0.5	0.7	0.5	0.7	0.5	0.5	0.5	0.5	0.5	0.4	0.5	0.5	0.8	0.5	0.5	0.6	0.6	0.6	0.5	0.6	0.5	0.5	0.5	0.6	0.5	0.5	0.6	0.6	0.5	0.4	0.4	0.4	0.6	0.6	0.5	0.5	0.5	0.6
19.4172	0.7	0.4	0.5	0.7	2.4	0.6	0.5	0.5	0.5	0.5	0.5	0.4	0.6	0.5	0.6	0.7	0.5	0.5	0.5	0.5	0.5	0.5	0.5	0.6	0.5	0.5	0.5	0.5	0.5	0.4	0.7	0.6	0.4	0.5	0.5	0.5	0.5	0.7	0.6	0.5	0.4	0.6	0.4	0.5	0.4	0.5	0.5	0.5	0.5
20.2615	0.5	0.4	0.4	0.7	2.9	0.5	0.5	0.6	0.5	0.5	0.5	0.4	0.7	0.5	0.7	0.7	0.5	0.5	0.5	0.5	0.5	0.5	0.5	0.7	0.6	0.5	0.5	0.8	0.5	0.5	0.5	0.6	0.6	0.5	0.5	0.5	0.5	0.6	0.6	0.5	0.4	0.6	0.4	0.4	0.5	0.4	0.5	0.8	0.5
21.1057	0.6	0.4	0.5	0.9	5.4	0.5	0.5	0.6	0.5	0.5	0.6	0.4	0.5	0.5	0.8	0.5	0.5	0.5	0.5	0.5	0.6	0.5	0.5	0.7	0.7	0.5	0.6	0.5	0.5	0.5	0.5	0.6	0.4	0.5	0.5	0.5	0.5	0.6	0.6	0.5	0.4	0.4	0.4	0.4	0.5	0.5	0.5	0.5	0.5
21.9499	0.5	0.4	0.5	0.5	9.4	0.5	0.5	0.5	0.5	0.5	0.5	0.5	0.6	0.5	0.6	0.5	0.5	0.5	0.4	0.5	0.5	0.5	0.5	0.6	0.5	0.5	0.6	0.7	0.6	0.5	0.7	0.5	0.6	0.7	0.6	0.5	0.5	0.6	0.6	0.5	0.4	0.6	0.4	0.5	0.5	0.5	0.5	0.5	0.5
22.7941	0.5	0.5	0.7	0.5	14.7	0.5	0.5	0.5	0.5	0.5	0.5	0.5	0.9	0.6	0.5	0.5	0.5	0.4	0.5	0.5	0.6	0.5	0.5	0.6	0.6	0.5	0.7	0.5	0.6	0.5	0.5	0.6	0.5	0.5	0.5	0.5	0.5	0.6	0.6	0.5	0.5	0.6	0.4	0.4	0.5	0.5	0.5	0.8	0.5
23.6384	0.4	0.4	0.6	0.5	30.1	0.6	0.5	0.6	0.5	0.5	0.5	0.5	0.8	0.5	0.5	0.5	0.5	0.5	0.5	0.5	0.5	0.5	0.5	0.7	0.5	0.5	0.6	0.5	0.6	0.5	0.6	0.6	0.5	0.7	0.5	0.6	0.5	0.6	0.7	0.5	0.4	0.6	0.4	0.5	0.5	0.5	0.5	0.6	0.5
24.4826	0.5	0.4	0.4	0.5	39.8	0.5	0.5	0.6	0.5	0.5	0.5	0.5	0.6	0.7	0.8	0.5	0.5	0.5	0.4	0.5	0.6	0.5	0.5	0.5	0.6	0.5	0.6	0.5	0.6	0.5	0.6	0.9	0.4	0.5	0.5	0.5	0.5	0.6	0.5	0.5	0.4	0.6	0.4	0.5	0.5	0.5	0.5	0.5	0.5
25.3268	0.6	0.5	0.5	0.7	59.4	0.6	0.5	0.6	0.5	0.5	0.5	0.5	0.6	0.5	0.8	0.5	0.5	0.5	0.5	0.5	0.6	0.5	0.5	0.8	0.5	0.5	0.6	0.5	0.6	0.5	0.7	0.6	0.5	0.5	0.8	0.4	0.5	0.6	0.7	0.5	0.4	0.5	0.4	0.4	0.5	0.5	0.5	0.7	0.6
26.171	0.5	0.4	0.7	0.7	88.5	0.5	0.5	0.6	0.5	0.5	0.5	0.5	0.7	0.5	0.8	0.5	0.5	0.5	0.5	0.5	0.7	0.5	0.6	0.9	0.5	0.5	0.5	0.7	0.6	0.5	0.5	0.5	0.5	0.5	0.5	0.5	0.5	0.6	0.5	0.5	0.4	0.6	0.4	0.4	0.6	0.7	0.5	0.8	0.5
27.0153	0.7	0.4	0.5	0.7	100	0.5	0.5	0.5	0.5	0.6	0.4	0.5	0.6	0.5	0.6	0.5	0.5	0.5	0.4	0.5	0.5	0.5	0.5	0.7	0.6	0.5	0.5	0.6	0.6	0.6	0.6	0.5	0.4	0.6	0.5	0.5	0.6	0.6	0.6	0.5	0.5	0.6	0.4	0.4	0.4	0.7	0.5	0.8	0.6
27.8595	0.6	0.4	0.6	0.7	100	0.5	0.5	0.5	0.5	0.5	0.5	0.5	0.8	0.5	0.8	0.5	0.5	0.5	0.4	0.5	0.6	0.5	0.5	0.8	0.6	0.5	0.6	0.5	0.6	0.5	0.5	0.6	0.5	0.6	0.5	0.4	0.5	0.7	0.6	0.6	0.5	0.5	0.4	0.5	0.5	0.7	0.6	0.9	0.7
28.7037	0.5	0.5	0.5	0.5	100	0.8	0.5	0.5	0.5	0.5	0.6	0.5	0.6	0.6	0.5	0.5	0.5	0.5	0.5	0.5	0.4	0.6	0.4	1	0.6	0.5	0.6	0.7	0.6	0.5	0.9	0.5	0.5	0.6	0.5	0.5	0.6	0.7	0.6	0.6	0.5	0.4	0.4	0.6	0.6	0.6	0.5	1	0.6
29.548	0.5	0.5	0.7	0.5	100	0.5	0.5	0.6	0.5	0.5	0.4	0.5	0.7	0.6	0.6	0.5	0.5	0.5	0.4	0.5	0.5	0.7	0.5	0.7	0.5	0.5	0.6	0.7	0.7	0.4	0.8	0.7	0.5	0.6	0.5	0.5	0.5	0.6	0.6	0.6	0.5	0.4	0.5	0.5	0.5	0.5	0.6	1.1	0.6
30.3922	0.4	0.4	0.4	0.5	100	0.5	0.5	0.7	0.5	0.6	0.5	0.4	0.6	0.6	0.9	0.5	0.5	0.5	0.5	0.5	0.5	0.5	0.5	0.8	0.5	0.6	0.6	0.6	0.7	0.4	0.6	0.5	0.5	0.6	0.5	0.5	0.6	0.6	0.7	0.6	0.6	0.6	0.4	0.5	0.6	0.6	0.6	1.7	0.7
31.2364	0.5	0.4	0.4	0.5	100	0.6	0.5	0.5	0.5	0.5	0.6	0.4	0.8	0.5	0.6	0.6	0.5	0.5	0.4	0.5	0.7	0.6	0.7	1.3	0.6	0.5	0.6	0.5	0.6	0.5	0.6	0.6	0.5	0.5	0.6	0.5	0.7	0.7	0.7	0.7	0.8	0.6	0.5	0.8	0.5	1.8	0.6	1.7	0.6
32.0807	0.6	0.4	0.5	0.5	100	0.6	0.5	0.6	0.5	0.5	0.5	0.4	0.5	0.6	0.9	0.5	0.5	0.4	0.5	0.5	1.3	0.5	0.5	1	0.8	0.5	0.6	0.5	0.7	0.4	0.5	0.6	0.5	0.5	0.9	0.5	0.6	0.8	0.7	0.9	1	0.4	0.5	0.6	0.6	2.7	0.6	3	0.6
32.9249	0.5	0.4	0.6	0.6	100	0.6	0.5	0.6	0.5	0.6	0.5	0.4	0.7	0.6	0.6	0.5	0.5	0.5	0.5	0.5	1.9	0.7	0.5	1.4	0.6	0.5	0.9	0.6	0.6	0.5	0.8	0.6	0.6	0.8	0.5	0.5	0.7	0.7	0.9	0.9	1.1	0.7	0.5	1	0.7	4.6	0.8	3.6	0.7
33.7691	0.5	0.5	0.6	0.5	100	0.6	0.5	0.6	0.5	0.5	0.5	0.4	0.7	0.6	0.9	0.5	0.5	0.5	0.5	0.5	2.3	0.8	0.7	2	0.5	0.6	0.9	0.6	0.6	0.4	0.6	0.5	0.6	0.5	0.7	0.5	0.7	0.8	0.7	1	1.2	0.7	0.6	1.8	0.9	6.6	1	3.3	1.3
34.6133	0.7	0.5	0.7	0.5	100	0.5	1	1	0.5	0.5	0.5	0.5	0.7	0.5	0.7	0.5	0.5	0.4	0.5	0.5	2.4	0.5	0.5	3.5	0.5	0.8	1.1	1.1	0.7	0.4	0.9	0.7	0.7	0.6	0.9	0.6	0.8	0.9	0.9	1.5	1.3	0.8	0.7	3.8	0.8	11.3	1.1	2.5	1.3
35.4576	0.5	0.4	0.6	0.7	100	0.7	1.3	0.7	0.5	0.5	0.5	0.5	0.8	0.6	0.7	0.5	0.5	0.5	0.5	0.5	2.3	0.6	0.7	5.5	0.6	1.4	1.5	1.8	0.7	0.5	0.6	1.1	0.7	0.6	0.6	0.6	1	1	1	1.6	1.4	0.8	0.8	4.2	1.4	19	1.2	2.4	1.4
36.3018	0.5	0.4	0.6	0.5	100	0.6	0.7	0.8	0.5	0.5	0.5	0.5	0.6	0.6	0.5	0.5	0.5	0.5	0.4	0.5	2.7	0.6	0.7	12.9	0.6	1.6	1.8	2.3	0.7	0.5	0.6	0.6	0.9	0.6	1.1	0.8	1.1	1.3	1.1	1.2	1.4	0.7	1	11.1	1.2	28.8	1.3	3.4	1.5
37.146	0.4	0.4	0.4	0.8	100	0.8	0.9	1.1	0.6	0.6	0.5	0.5	0.7	0.5	0.5	0.5	0.5	0.5	0.5	0.5	3.5	0.7	0.7	18.1	0.9	1.8	1.8	2.2	0.7	0.5	0.9	0.6	1.1	0.9	0.7	0.9	1.3	1.7	1.2	1.3	1.6	0.7	1	16.1	1.2	41.6	1.3	4.7	1.8
37.9902	0.4	0.4	0.4	0.7	100	0.9	1	1.1	0.5	0.5	0.7	0.5	0.8	0.5	0.7	0.5	0.5	0.4	0.4	0.5	3.4	1	0.4	27.3	1.1	1.9	2.7	2.2	0.8	0.5	0.8	1	1	0.8	1.2	1.2	1.3	2.4	1.3	1.4	1.7	0.8	1.1	25.9	1.3	57.4	1.6	6.5	2.2
38.8345	0.5	0.5	0.4	0.6	100	0.7	1.2	1.5	0.5	0.5	0.5	0.5	0.8	0.6	0.5	0.7	0.5	0.5	0.4	0.5	3.8	1.2	0.7	46.2	1.8	1.9	1.9	2.8	0.8	0.5	1.7	0.8	1.2	1.1	0.9	1.6	1.3	3.2	1.3	1.5	1.9	0.9	1.1	41.6	1.4	75.6	2.1	12.2	2.5
39.6787	0.5	0.4	0.4	0.5	100	0.7	1.3	1.5	0.5	0.5	0.5	0.4	0.6	0.6	0.6	0.5	0.5	0.5	0.4	0.5	4.3	1.3	0.6	72.3	1.8	2.3	2.4	2.6	1.1	0.5	1.7	0.6	1.1	1.3	1	2.1	1.4	5	1.6	1.7	2.6	0.8	1.2	50.3	2	95.5	1.7	17.4	2.8
40.5229	0.5	0.4	0.5	0.7	100	0.9	1.3	1.9	0.5	0.5	0.5	0.5	0.7	0.5	0.7	0.5	0.5	0.5	0.4	0.5	5.1	1.3	0.5	100	2	2.2	2.8	2.9	1.1	0.6	1.8	0.8	1.3	1.2	1.1	3	1.4	6.1	1.4	1.8	5	1.2	1.2	72.5	1.7	100	1.7	37	4.1
41.3672	0.7	0.5	0.4	0.7	100	1.4	1.5	2.6	0.6	0.5	0.5	0.5	0.5	0.6	0.6	0.5	0.5	0.5	0.5	0.5	7.5	1.4	0.6	81.2	2.1	2.3	2.8	3.8	1.3	0.6	1.8	0.8	1.2	1.4	1.1	4.5	1.6	8.2	1.6	1.8	8	1.1	1.2	100	1.8	100	2.1	39.5	8.4
42.2114	0.7	0.4	0.5	0.7	100	1.6	1.7	3.3	0.6	0.5	0.5	0.5	0.9	0.6	0.6	0.5	0.5	0.5	0.4	0.5	5.9	1.6	0.7	100	2.1	2.8	2.7	3.5	1.3	0.7	1.9	0.9	1.3	1.2	1.1	7	1.5	12.7	1.6	2	9.4	1.3	1.3	100	2.3	100	2.5	65	15.1
43.0556	0.5	0.5	0.4	0.6	100	1.4	1.2	5	0.5	0.5	0.5	0.5	0.7	0.6	0.6	0.5	0.5	0.5	0.5	0.5	6.5	1.7	0.7	100	2.2	2.9	3.1	4.1	1.3	0.8	2.2	1.6	1.6	1.4	1.2	13.6	1.7	16.6	1.8	2.3	18.2	1.3	1.3	100	3.3	100	2.2	74.9	22.7
43.8999	0.5	0.5	0.5	0.5	100	1.5	1.3	7.8	0.5	0.6	0.5	0.5	0.6	0.6	0.5	0.5	0.5	0.5	0.5	0.5	9.1	1.9	0.9	100	2.2	2.7	3.8	5.1	1.4	1	2	1.3	1.4	2	1.2	22.3	2	22.7	1.9	2.5	32	1.5	1.4	100	4.3	100	2.3	86.1	41.5
44.7441	0.5	0.5	0.5	0.7	100	1.5	1.7	12.9	0.5	0.6	0.5	0.5	0.8	0.6	0.5	0.5	0.6	0.5	0.5	0.5	7.1	2.1	0.9	100	2.5	2.8	4.4	6.6	1.6	1.3	2.5	1.3	1.6	2	1.3	37.6	2.1	32.4	1.9	2.7	44.2	1.9	1.5	100	6	100	2.5	100	48.8
45.5883	0.6	0.5	0.6	0.6	100	1.6	2.5	17.5	0.5	0.5	0.5	0.5	0.7	0.6	0.6	0.6	0.6	0.5	0.4	0.5	10.4	2.3	1	100	2.7	3	6.6	5.1	1.9	1.4	2.7	1.3	1.5	2.8	1.3	57.2	2.3	41.9	2.2	2.9	100	2.6	1.7	100	9.9	100	2.9	100	100
46.4326	0.5	0.5	0.9	0.5	100	1.6	2.3	26.3	0.5	0.5	0.5	0.5	0.7	0.6	0.6	0.5	0.7	0.5	0.6	0.5	10.9	2.5	1.1	100	2.6	3.1	9.8	6.2	1.7	1.4	3.1	1.4	2	4.8	1.6	76.3	2.4	50.3	2.2	3.3	100	3.7	1.9	100	12.6	100	2.9	100	100
47.2768	0.5	0.4	0.4	0.7	100	1.7	2.6	34.2	0.5	0.5	0.5	0.5	0.6	0.5	0.6	0.5	0.8	0.5	0.5	0.5	8.8	2.7	2.1	100	2.7	3.4	12.5	6.4	1.7	1.4	3.4	1.5	1.8	7.6	1.5	100	2.5	62.6	2.5	3.7	100	5.1	2.3	100	19	100	3.4	100	100
48.121	0.4	0.5	0.6	0.6	100	2.4	2.6	43.6	0.5	0.5	0.5	0.5	0.6	0.8	0.6	0.5	0.9	0.5	0.4	0.5	7.8	2.5	1.2	100	2.9	3.6	16.4	6.7	1.9	1.6	4.1	1.6	1.9	16.2	1.5	100	3.3	81.2	2.7	4.8	100	8.1	3	100	26.1	100	3.8	100	100
48.9652	0.5	0.4	0.6	0.8	100	2	2.3	53.6	0.5	0.5	0.5	0.5	0.7	0.6	0.5	0.5	1.1	0.5	0.5	0.5	10.3	2.4	2.5	100	3.2	4.5	21.3	8.5	2	1.7	4.6	2.2	1.9	21.3	1.6	100	3	83.1	3.2	6.7	100	12.3	3.7	100	32.7	100	4	100	100
49.8095	0.5	0.4	0.5	0.6	100	2.4	2.5	62.6	0.6	0.5	0.5	0.5	0.6	0.9	0.5	0.6	1.1	0.5	0.5	0.5	6.5	4.4	1.5	100	4	5.9	25.2	8.6	2.1	1.8	4.5	1.7	2.1	39.8	1.7	100	3.3	96.8	3.1	9.7	100	16.7	5.4	100	41.8	100	4	100	100
50.6537	0.6	0.5	0.5	0.5	100	2.2	3.5	72.6	0.5	0.5	0.5	0.5	0.6	0.6	0.6	0.5	1.1	0.5	0.5	0.5	9.4	2.9	1.8	100	4	7.3	30.3	8.9	2.8	1.9	6.4	1.8	2.1	56	2.1	100	3.3	100	3.4	12.4	100	23.2	7	100	53.6	100	4.6	100	100
51.498	0.5	0.4	0.5	0.5	100	2.5	4.8	100	0.5	0.5	0.5	0.5	0.6	0.5	0.6	0.5	1.2	0.5	0.5	0.5	7.2	3.8	1.9	100	4.6	9.8	37.6	8.3	2.8	2	5.2	2.3	2.4	67.2	1.9	100	3.5	100	4.4	19.2	100	34.4	10.5	100	55.8	100	6.7	100	100
52.3422	0.5	0.4	0.7	0.6	100	3.8	10.2	100	0.5	0.5	0.5	0.5	0.6	0.6	0.5	0.5	1.4	0.5	0.4	0.5	8	4.9	2.7	100	5.1	12.7	42.8	9.9	3.3	2.3	5.1	2.3	2.8	88.3	2.3	100	4	100	3.8	28	100	49	15	100	71.8	100	8	100	100
53.1864	0.5	0.4	0.5	0.6	100	2.7	29.1	88.6	0.5	0.5	0.5	0.5	0.8	0.5	0.7	0.7	1.3	0.4	0.5	0.5	9.3	11.3	2.8	100	5.5	15.8	54.2	10.1	2.8	2.3	5.3	2.6	3.8	100	3	100	4.2	100	3.8	34.2	100	58.8	22	100	76.2	100	13.4	100	100
54.0307	0.6	0.5	0.5	0.5	100	4.1	27.9	100	0.5	0.5	0.5	0.5	0.8	0.6	0.7	0.5	1.4	0.5	0.5	0.5	10.9	9.5	5.5	100	5.8	19.7	62	8.9	2.9	2.5	5.7	2.2	6.8	100	2.6	100	4.7	100	3.9	37	100	57.1	25.3	100	100	100	19	100	100
54.8749	0.6	0.5	0.4	0.6	100	4.1	45.8	100	0.7	0.5	0.6	0.5	0.7	0.6	0.5	0.5	1.6	0.5	0.5	0.5	10.6	14.6	7.9	100	7.1	24.1	74.2	10	3.8	2.7	6.3	2.6	7.2	100	4.4	100	6	100	3.8	47.4	100	72.7	32.5	100	100	100	20.9	100	100
55.7191	0.5	0.4	0.5	0.5	100	3.3	43.9	100	0.5	0.7	0.6	0.5	0.6	0.7	0.8	0.5	1.6	0.4	0.8	0.5	10.5	20.1	11.2	100	7.3	27.5	77.5	9.7	3.2	2.9	6.9	3.2	13	100	4.6	100	8.3	100	4.7	58.4	100	100	39.5	100	100	100	23.9	100	100
56.5634	0.5	0.5	0.5	0.5	100	4	72.6	100	0.5	0.6	0.5	0.5	0.8	0.5	0.7	0.5	1.7	0.5	1.2	0.5	11.4	24.4	15	100	7.6	31.6	87.7	9.3	3.6	3.1	8.2	2.9	17.3	100	7.9	100	11.5	100	6.1	69.3	100	100	48.2	100	100	100	27.5	100	100
57.4076	0.5	0.5	0.5	0.5	100	5	84	100	0.5	0.5	0.5	0.5	0.6	0.5	0.7	0.6	1.9	0.5	1.6	0.5	17	30.5	19.3	100	9.1	34.9	100	10.6	3.5	3.5	9.2	3.2	22.8	100	13.3	100	17.5	100	9.4	78.8	100	100	55	100	100	100	36	100	100
58.2519	0.5	0.7	0.5	0.6	100	7.5	97.7	100	0.5	0.5	0.6	0.5	0.5	0.5	0.6	0.5	2	0.5	1.7	0.5	15.9	38.4	29.2	100	9.1	38.5	100	15.1	4.1	3.5	9.1	3.5	27.6	100	18	100	27	100	11.7	100	100	100	64.8	100	100	100	39.3	100	100
59.0961	0.6	0.7	0.6	0.6	100	9.8	100	100	0.5	0.5	0.6	0.5	0.6	0.6	0.7	0.7	2.2	0.5	1.8	0.5	18.6	39.3	42.1	100	9.9	41.7	100	17.9	3.9	3.7	10.2	3.6	40.8	100	23.9	100	34.7	100	16.1	100	100	100	73.2	100	100	100	42.8	100	100
59.9403	0.5	0.4	0.5	0.6	100	15.1	100	100	0.5	0.5	0.5	0.6	0.7	0.6	0.7	0.5	2.5	0.6	1.8	0.5	16.4	50.2	49.9	100	10.8	44.7	100	24.1	4	3.8	10.7	4	52.1	100	35.9	100	45.4	100	19.9	100	100	100	80.6	100	100	100	48.6	100	100
60.7845	0.5	0.7	0.5	0.7	100	21.1	100	100	0.5	0.5	0.5	0.4	0.6	0.5	0.8	0.5	2.5	0.6	2.1	0.5	22.2	60	64.6	100	12	49.7	100	29	4	3.9	11.7	3.9	58.2	100	41.6	100	75.6	100	29.7	100	100	100	86.7	100	100	100	55.4	100	100
61.6288	0.5	0.5	0.6	0.6	100	28.1	100	100	0.5	0.5	0.7	0.5	0.5	0.6	0.8	0.5	2.8	0.6	2.1	0.5	21.4	70.1	100	100	12.4	52.2	100	49.7	4.9	4.2	12.2	4.3	67.4	100	51	100	100	100	33.9	100	100	100	96	100	100	100	56.1	100	100
62.473	0.5	0.7	0.4	0.7	100	40.3	100	100	0.6	0.5	0.7	0.5	0.7	0.5	0.6	0.5	3.4	0.7	2.3	0.5	20.4	69.9	100	100	14.5	55.4	100	58.2	5.2	4.8	17.8	4.6	79.1	100	56.7	100	100	100	54.9	100	100	100	100	100	100	100	62.2	100	100
63.3173	0.5	0.6	0.8	0.8	100	53	100	100	0.5	0.5	0.5	0.5	0.6	0.5	0.5	0.6	4.4	0.7	2.6	0.5	26.8	100	90.1	100	16	58.6	100	63.7	6	6.5	13.9	5	89.5	100	59.3	100	100	100	68.6	100	100	100	100	100	100	100	61.3	100	100
64.1615	0.4	0.5	0.5	0.7	100	60.2	100	100	0.5	0.5	0.5	0.5	0.7	0.6	0.6	0.5	6.1	0.7	2.9	0.5	27	100	100	100	17.7	62.2	100	74.5	7.3	8.1	19.2	5.4	100	100	61.4	100	100	100	86.8	100	100	100	100	100	100	100	65	100	100
65.0057	0.5	0.6	0.5	0.6	100	80	100	100	0.5	0.5	0.5	0.5	0.7	0.6	0.6	0.5	9	0.8	3.2	0.6	26.3	100	100	100	18.4	66.1	100	100	9.1	10.8	22.1	7.4	100	100	71.1	100	100	100	100	100	100	100	100	100	100	100	72.6	100	100
65.85	0.6	0.5	0.5	0.7	100	100	100	100	0.5	0.5	0.5	0.5	0.6	0.6	0.5	0.5	16.5	0.8	3.6	0.5	27.7	100	100	100	18.9	69.5	100	100	13.4	14.5	21.2	6.5	100	100	80.1	100	100	100	100	100	100	100	100	100	100	100	75.5	100	100
66.6942	0.5	0.7	0.6	0.9	100	92.8	100	100	0.5	0.5	0.5	0.5	0.6	0.6	0.6	0.5	22.9	0.9	3.6	0.5	100	100	100	100	20.3	74	100	100	17.7	19.8	23.5	7.5	100	100	100	100	100	100	100	100	100	100	100	100	100	100	81.8	100	100
67.5384	0.5	0.7	0.5	0.5	100	100	100	100	0.5	0.5	0.5	0.5	0.7	0.6	0.6	0.5	28.9	0.9	3.9	0.5	35.3	100	100	100	20.8	78.8	100	100	31.7	29.1	27.5	9.4	100	100	100	100	100	100	100	100	100	100	100	100	100	100	91.7	100	100
68.3826	0.6	0.5	0.7	0.7	100	100	100	100	0.5	0.5	0.6	0.5	0.6	0.7	0.6	0.5	39.2	0.9	4.1	0.5	35	100	100	100	23.3	83.4	100	100	40.6	31.2	34.4	8.5	100	100	100	100	100	100	100	100	100	100	100	100	100	100	94.2	100	100
69.2269	0.5	0.4	0.5	0.6	100	100	100	100	0.5	0.5	0.6	0.5	0.6	0.5	0.6	0.5	49.4	0.9	5.1	0.5	36.6	100	100	100	22.6	87.2	100	100	47.1	41.5	41.4	9.9	100	100	100	100	100	100	100	100	100	100	100	100	100	100	100	100	100
70.0711	0.5	0.4	0.8	0.5	100	100	100	100	0.5	0.6	0.5	0.5	0.6	0.5	0.5	0.5	55.1	1	5.6	0.5	47.1	100	100	100	25	90.9	100	100	66.6	51.1	48	10.9	100	100	100	100	100	100	100	100	100	100	100	100	100	100	100	100	100
[truncated: 103 more columns]

## Sheet: control group
time, hours	control-1	control-1	control-1	control-1	control-2	control-2	control-2	control-2	control-3	control-3	control-3	control-3	control-4	control-4	control-4	control-4	control-5	control-5	control-5	control-5	control-5 (repeat)	control-5 (repeat)	control-5 (repeat)	control-5 (repeat)	control-6	control-6	control-6	control-6	control-7	control-7	control-7	control-7	control-7 (repeat)	control-7 (repeat)	control-7 (repeat)	control-7 (repeat)	control-8	control-8	control-8	control-8	control-8 (repeat)	control-8 (repeat)	control-8 (repeat)	control-8 (repeat)	control-9	control-9	control-9	control-9	control-10
0	1.2	1.3	1.5	1.2	1.3	1.1	1.2	1.1	1.2	1.3	1.1	1.2	1.3	1.2	1.2	1.3	0.6	0.6	0.6	0.7	1.2	0.9	1	0.9	1.5	1.2	1.6	1.2	0.5	0.7	0.8	0.5	0.6	0.6	0.5	0.5	0.5	0.6	0.5	0.7	0.5	0.4	0.4	0.4	1.1	1.1	1.3	1.5	1.3
0.844222	1.3	1.2	1.4	1.2	1.3	1.1	1.3	1.2	1.1	1.3	1.1	1.1	1.1	1.1	1.2	1.3	0.6	0.8	0.7	0.7	1.1	0.9	0.9	1	1.1	1.1	1.6	1.2	0.6	0.5	0.5	0.6	0.6	0.7	0.5	0.5	0.5	0.5	0.5	0.6	0.5	0.4	0.4	0.4	1.3	1.2	1.3	1.2	1.3
1.68844	1.2	1.2	1.5	1.2	1.6	1.1	1.3	1.1	1.1	1.2	1.2	1.3	1.1	1.2	1.3	1.3	0.7	0.8	0.8	0.6	1.2	0.9	1.1	1.1	1.1	1.6	1.6	1.2	0.6	0.5	0.5	0.6	0.6	0.7	0.5	0.6	0.5	0.5	0.4	0.8	0.5	0.4	0.4	0.4	1.4	1.2	1.3	1.2	1.4
2.53269	1.2	1.2	1.5	1.2	1.7	1.1	1.5	1.1	1.2	1.3	1.1	1.2	1.1	1.2	1.2	1.3	0.8	0.7	1	0.6	1.1	0.8	0.9	1.1	1.1	1.4	1.6	1.2	0.6	0.5	0.6	0.6	0.5	0.6	0.5	0.6	0.4	0.4	0.5	0.8	0.5	0.4	0.5	0.4	1.4	1.2	1.8	1.3	1.3
3.37692	1.2	1.2	2.2	1.3	1.2	1.5	1.3	1.3	1.1	1.3	1.2	1.1	1.1	1.2	1.3	1.3	0.7	0.7	0.8	0.6	1.3	0.9	0.9	1	1.2	1.2	1.6	1.2	0.5	0.6	0.6	0.5	0.5	0.5	0.5	0.6	0.4	0.4	0.4	0.5	0.5	0.4	0.5	0.4	1.6	1.2	1.9	1.4	1.7
4.22114	1.3	1.3	2.3	1.3	1.4	1.1	1.6	1.5	1.3	1.4	1.2	1.3	1.1	1.2	1.2	1.5	0.7	0.7	1	0.6	1	0.8	1.1	1	1.2	1.4	1.4	1.2	0.6	0.5	0.5	0.6	0.5	0.9	0.5	1.2	0.4	0.4	0.5	0.6	0.6	0.6	0.7	0.4	1.5	1.2	1.9	1.3	1.3
5.06536	1.4	1.3	2.1	1.2	1.6	1.2	1.2	1.4	1.2	1.3	1.2	1.3	1.4	1.2	1.2	1.6	0.7	0.8	1	0.7	1.1	0.8	1	1.1	1.2	1.8	1.4	1.3	0.5	0.5	0.6	0.6	0.6	0.5	0.6	0.7	0.5	0.4	0.4	0.5	0.5	0.4	0.5	0.4	1.7	1.2	1.7	1.4	1.3
5.90958	1.3	1.6	2.3	1.3	1.2	1.2	1.4	1.2	1.1	1.3	1.2	1.1	1.1	1.3	1.3	1.5	0.8	0.7	1	0.6	1.1	0.8	0.9	0.8	1.2	1.4	1.5	1.2	0.6	0.5	0.7	0.6	0.6	0.6	0.5	0.5	0.5	0.5	0.5	0.7	0.5	0.5	0.5	0.4	1.6	1.3	1.6	1.3	1.3
6.75383	1.4	1.6	2.7	1.4	1.9	1.2	1.3	1.2	1.2	1.3	1.2	1.1	1.1	1.4	1.2	1.5	0.7	0.7	1.1	0.7	1	0.9	1	0.9	1.1	2.2	1.5	1.2	0.6	0.5	0.6	0.8	0.6	0.6	0.5	0.5	0.5	0.5	0.5	0.7	0.5	0.4	0.4	0.4	1.2	1.3	1.4	1.4	1.3
7.59806	1.3	1.3	1.6	1.3	1.8	1.2	1.6	1.2	1.4	1.4	1.2	1.6	1.1	1.3	1.3	1.3	0.9	0.8	1.1	0.7	1	0.9	0.9	1.1	1.2	1.6	1.5	1.3	0.6	0.5	0.7	0.6	0.6	0.6	0.7	0.5	0.7	0.5	0.5	0.7	0.5	0.5	0.5	0.4	1.2	1.4	1.5	1.3	1.4
8.44228	1.2	1.4	2.7	1.3	1.6	1.2	2.4	1.3	1.2	1.3	1.2	1.2	1.4	1.5	1.2	1.3	0.8	0.7	1.2	0.7	1	1	1.1	1.4	1.2	1.5	1.4	1.3	0.6	0.5	0.6	0.7	0.6	1	0.5	0.5	0.4	0.4	0.5	0.5	0.5	0.4	0.5	0.4	1.4	1.2	1.3	1.4	1.4
9.2865	1.1	1.8	1.9	1.4	2.1	1.2	1.4	1.2	1.2	1.3	1.2	1.2	1.1	1.7	1.3	1.4	0.8	0.7	0.9	0.7	1.1	1.1	1	1.1	1.3	1.4	1.4	1.3	0.6	0.5	0.5	0.5	0.6	0.6	0.6	0.5	0.4	0.5	0.5	0.5	0.5	0.4	0.5	0.4	1.6	1.2	1.8	1.4	1.3
10.1307	1.2	1.4	2.2	1.3	1.2	1.2	1.7	1.3	1.7	1.3	1.2	1.2	1.1	1.2	1.3	1.3	0.8	0.7	1	0.7	1	1.1	1.2	1	1.2	1.7	1.5	1.3	0.6	0.5	0.6	0.7	0.5	0.7	0.5	0.8	0.4	0.5	0.5	0.6	0.5	0.5	0.4	0.4	1.6	1.4	1.8	1.4	1.4
10.975	1.2	1.5	2.2	1.2	2.2	1.4	1.7	1.2	1.3	1.3	1.2	1.5	1.2	1.4	1.6	1.5	1.2	0.7	1	0.8	1	1.1	1	1	1.2	2.5	1.5	1.3	0.5	0.5	0.6	0.7	0.6	0.8	0.5	0.5	0.4	0.5	0.5	0.7	0.5	0.5	0.4	0.4	1.8	1.2	1.7	1.4	1.4
11.8192	1.2	1.3	1.6	1.3	1.7	1.2	2	1.2	1.8	1.5	1.3	1.2	1.2	1.7	1.2	1.7	0.9	0.8	0.9	0.7	1	1.1	1	1.3	1.2	1.7	1.5	1.3	0.6	0.5	0.6	0.6	0.6	0.5	0.5	0.6	0.4	0.4	0.4	0.9	0.5	0.4	0.4	0.4	1.3	1.6	1.5	1.4	1.4
12.6634	1.2	1.9	2.1	1.2	1.5	1.2	1.4	1.3	1.3	1.7	1.3	1.3	1.2	1.3	1.3	1.4	0.8	0.8	1	0.7	1	1.1	1.1	1.1	1.1	1.7	1.6	1.3	0.6	0.6	0.6	0.7	0.6	0.8	0.5	0.6	0.6	0.4	0.5	0.7	0.5	0.4	0.5	0.4	1.6	1.5	1.5	1.8	1.4
13.5076	1.2	1.4	2.3	1.4	1.2	1.2	1.3	1.4	1.2	1.3	1.2	1.2	1.2	1.4	1.3	1.4	0.8	0.7	1.3	0.9	1.4	1.2	1.1	1.4	1.2	1.8	1.5	1.3	0.6	0.5	0.6	0.6	0.6	0.6	0.6	0.5	0.5	0.4	0.4	0.7	0.5	0.5	0.5	0.4	1.7	1.3	1.7	1.4	1.4
14.3519	1.2	1.8	2.5	1.3	1.9	1.2	1.6	1.3	1.6	1.3	1.5	1.2	1.5	1.3	1.6	1.4	0.9	0.8	0.9	0.7	1.1	1.1	1.3	1.3	1.3	1.7	1.5	1.3	0.6	0.6	0.5	0.6	0.6	0.5	0.5	0.6	0.5	0.4	0.5	0.5	0.5	0.5	0.4	0.4	1.6	1.3	1.9	2	1.4
15.1961	1.2	1.8	2.2	2	1.6	1.2	1.7	1.3	1.2	1.4	1.3	1.3	1.2	2	1.3	1.5	1	1	1.3	0.8	1.5	1.1	1.2	1.2	1.2	2.4	1.5	1.3	0.6	0.6	0.6	0.5	0.6	0.6	0.5	0.5	0.4	0.4	0.4	0.6	0.6	0.4	0.4	0.4	1.8	1.4	2.2	1.6	1.4
16.0403	1.2	1.3	2.4	1.2	1.3	1.2	1.5	1.3	1.2	1.4	1.3	1.6	1.2	1.5	1.4	1.7	0.8	0.8	1.3	0.8	1.4	1.2	1.2	1.2	1.4	1.6	1.4	1.3	0.6	0.5	0.6	0.5	0.6	0.6	0.5	0.5	0.6	0.4	0.4	0.6	0.5	0.5	0.5	0.4	1.2	1.5	1.8	1.7	1.4
16.8846	1.2	1.4	2.4	1.4	1.4	1.2	1.4	1.3	1.4	1.4	1.3	1.3	1.1	1.4	1.2	1.4	1	0.9	1.4	0.7	1.5	1.4	2.1	1.5	1.1	1.7	1.4	1.2	0.6	0.6	0.6	0.6	0.6	0.6	0.5	0.6	0.4	0.4	0.4	0.5	0.5	0.4	0.5	0.4	2	1.5	2	2.1	1.4
17.7288	1.5	2.1	1.6	1.3	1.7	1.4	1.3	1.4	1.5	1.6	1.3	2.3	1.3	1.7	1.2	1.4	0.9	0.8	1.1	0.7	1.6	1.3	1.7	1.7	1.3	1.6	1.4	1.5	0.6	0.6	0.6	0.5	0.6	0.5	0.6	0.5	0.4	0.4	0.4	0.8	0.5	0.5	0.4	0.4	1.5	1.6	2	1.6	1.4
18.573	1.2	1.7	2	1.3	1.4	1.5	1.7	1.3	1.3	1.3	1.5	1.3	1.8	1.6	1.4	1.4	0.8	0.7	1.1	0.8	2.4	1.5	2.8	1.7	1.2	1.9	1.3	1.2	0.5	0.5	0.5	0.5	0.6	0.6	0.5	0.7	0.5	0.5	0.4	0.6	0.5	0.4	0.4	0.4	1.9	1.3	1.9	1.9	1.5
19.4172	2.2	1.5	2.5	1.5	1.9	1.3	1.9	1.4	1.4	1.6	1.3	1.2	1.2	2	1.4	1.4	0.8	1	1	0.7	5	1.8	5.5	2.6	1.2	2.4	1.3	1.6	0.6	0.6	0.5	0.5	0.5	1.1	0.5	0.5	0.6	0.4	0.5	0.7	0.5	0.4	0.4	0.5	1.3	1.4	1.5	1.4	1.5
20.2615	1.8	1.7	1.7	1.3	1.6	1.3	1.7	1.3	1.3	1.3	1.3	1.2	1.3	1.6	1.6	1.4	0.9	0.7	1.1	0.8	10.8	1.8	9.5	2.6	1.3	1.8	1.7	1.3	0.6	0.6	0.6	0.6	0.6	0.7	0.5	0.5	0.5	0.5	0.4	0.9	0.5	0.4	0.5	0.4	1.2	1.6	1.7	1.8	1.6
21.1057	1.3	1.6	1.5	1.3	1.8	1.9	1.8	1.3	1.3	1.4	1.3	1.3	2	1.5	1.3	1.5	1	0.7	1.8	0.8	21	1.9	20.7	2.6	1.2	1.7	1.5	1.3	0.6	0.6	0.5	0.7	0.6	0.6	0.7	0.8	0.6	0.5	0.4	0.6	0.5	0.4	0.4	0.4	1.7	1.6	1.6	1.6	1.6
21.9499	1.2	1.4	1.9	1.3	1.8	1.2	1.4	1.4	1.8	1.6	1.3	1.7	1.7	1.3	1.4	1.5	0.9	1	1	0.8	45.8	1.9	29.8	3.5	1.2	2.3	1.4	1.7	0.6	0.6	0.6	0.7	0.7	0.6	0.7	0.6	0.5	0.4	0.5	0.9	0.5	0.5	0.5	0.4	1.8	1.7	2.4	1.6	1.6
22.7941	1.2	1.5	1.9	1.3	2	1.3	1.7	1.4	1.7	1.4	1.3	1.2	1.3	2.1	1.4	1.4	0.8	0.8	1.1	0.8	46.9	2.2	34.5	3.2	1.3	1.8	1.3	1.7	0.7	0.5	0.5	0.6	0.6	0.6	0.5	0.5	0.5	0.4	0.6	0.7	0.5	0.6	0.5	0.4	1.9	1.4	1.7	2.1	1.6
23.6384	1.7	1.6	2.3	1.3	2	1.3	1.7	1.7	1.5	1.8	1.3	1.6	1.9	1.9	1.3	1.4	1.5	0.9	1.1	0.8	70	2.2	42.8	4.4	1.3	1.9	1.4	1.6	0.6	0.5	0.6	0.8	0.7	0.7	0.6	0.5	0.4	0.5	0.4	0.8	0.5	0.4	0.5	0.4	1.5	1.4	1.6	1.7	2
24.4826	1.2	1.4	1.8	1.5	1.7	2	2.5	3.1	1.7	1.4	1.3	1.3	1.3	2.1	1.3	1.4	1.1	0.9	1.2	0.8	73.5	2.8	50.2	4.1	1.2	2	1.3	1.9	0.6	0.5	0.6	0.8	0.7	0.7	0.5	0.7	0.5	0.5	0.5	0.5	0.5	0.4	0.5	0.4	2	1.4	2.4	2.1	1.8
25.3268	1.5	1.6	2.2	1.5	1.6	1.2	1.3	1.8	1.4	1.4	1.3	1.2	1.5	1.7	1.4	1.4	1.4	0.9	1.1	0.9	75.6	5.7	60.7	4.6	1.2	1.5	1.3	1.2	0.7	0.6	0.5	0.7	0.7	0.6	0.8	0.7	0.5	0.4	0.5	0.5	0.5	0.4	0.4	0.4	1.5	1.5	1.8	1.9	2
26.171	1.6	1.7	2.7	1.2	1.5	1.2	1.4	2.8	1.4	1.4	1.6	2.2	2.2	1.8	1.5	1.5	1	0.9	1.6	0.9	75.7	13.6	67.8	7.2	1.1	2.6	1.3	1.4	0.6	0.6	0.6	0.7	0.6	0.5	0.5	0.7	0.5	0.6	0.5	0.7	0.5	0.4	0.4	0.4	1.5	1.3	2.5	1.9	5
27.0153	1.3	1.5	2.2	1.3	1.9	1.5	1.7	2	1.3	1.4	1.3	1.3	1.4	1.5	1.5	1.4	1	1	1.2	0.9	79	31.1	75.7	6.1	1.4	2.4	1.6	1.2	0.6	0.5	0.6	0.6	0.7	0.6	0.6	0.6	0.5	0.4	0.4	0.7	0.5	0.4	0.4	0.4	1.3	1.9	2.1	1.6	5.1
27.8595	1.2	1.4	2.3	1.4	1.5	1.6	1.3	1.3	1.6	1.3	1.3	1.5	2	1.3	1.2	1.4	1.1	1.2	1.4	1.1	85.8	41.8	80.7	12.7	1.2	2.4	1.4	1.5	0.6	0.6	0.7	0.8	0.7	0.8	0.6	0.9	0.5	0.5	0.4	0.9	0.5	0.4	0.7	0.4	1.6	1.6	1.8	1.6	5.4
28.7037	2	1.3	1.6	1.5	2	1.4	1.4	1.7	1.5	1.8	1.4	1.5	1.2	1.3	1.5	1.8	1.2	1.1	1.5	1.1	89.2	57.7	85.8	21.4	1.2	2.4	1.4	1.3	0.6	0.5	0.6	0.7	0.6	0.8	0.5	0.5	0.6	0.5	0.5	0.5	0.5	0.5	0.4	0.4	1.9	2	1.3	1.8	5.8
29.548	1.2	1.3	1.6	1.4	2.4	1.7	1.5	1.3	1.7	1.4	1.3	1.3	2	1.8	1.5	1.5	1.4	1.2	1.8	1.1	91.5	68.9	89	50.6	1.3	2	1.4	1.9	0.5	0.5	0.5	0.7	0.6	0.7	0.6	0.6	0.4	0.5	0.4	0.5	0.5	0.4	0.6	0.4	2.5	1.6	1.9	1.6	5.1
30.3922	1.3	1.4	2.3	1.4	1.5	1.3	1.4	1.4	1.3	1.3	1.3	1.3	1.6	1.8	1.3	1.5	1.5	1.2	2	1.3	92.9	63.7	91.8	55.4	1.3	1.5	1.4	1.5	0.6	0.5	0.6	0.7	0.6	0.6	0.6	0.7	0.7	0.4	1.1	0.9	0.5	0.5	0.5	0.4	1.9	1.2	1.9	2.1	5.1
31.2364	1.3	1.3	2.5	1.3	1.5	1.9	2.1	1.5	1.9	1.5	1.3	1.9	1.8	1.7	1.4	1.4	2.6	1.2	2.7	1.3	100	78.9	89	68.8	1.4	2.2	1.8	1.2	0.5	0.6	0.6	0.6	0.7	0.6	0.6	0.6	0.4	0.4	0.5	0.6	0.5	0.4	0.4	0.4	1.6	2	1.6	1.8	5.3
32.0807	1.4	1.5	1.5	1.3	2	1.5	1.7	1.5	1.2	1.4	1.5	1.3	1.7	1.8	1.4	1.6	2.5	1.6	2.2	1.5	98.2	84.2	90.2	76.7	1.3	1.5	1.4	1.6	0.5	0.7	0.6	0.6	0.6	0.7	0.5	0.6	0.6	0.5	0.6	0.9	0.5	0.5	0.4	0.4	1.7	2	2.1	2	5
32.9249	1.3	1.9	2.5	1.3	1.9	1.7	1.2	1.9	1.4	1.6	1.3	1.3	1.4	1.7	1.3	1.4	3.5	1.7	2.9	1.5	98.8	100	88.6	87.5	1.2	2.2	1.6	1.6	0.5	0.5	0.6	0.7	0.6	0.9	0.5	0.6	0.4	0.4	0.5	0.8	0.5	0.5	0.4	0.4	1.6	1.9	1.7	2.4	5.3
33.7691	1.3	1.7	2.2	1.5	2.1	2	1.4	1.9	1.5	1.4	1.3	1.2	1.7	2.2	1.3	1.3	4.6	1.7	3.6	1.5	100.2	96	89.8	100	1.2	2	1.5	1.4	0.6	0.5	0.7	0.7	0.8	0.8	0.5	0.8	0.4	0.5	0.4	0.9	0.5	0.4	0.7	0.4	1.3	1.7	2	2.7	5
34.6133	1.4	2	2.9	1.3	1.7	2	1.7	1.9	1.9	1.3	1.3	1.3	1.7	1.9	1.2	1.3	6	1.9	4.7	1.7	99.7	101	91.8	100	1.3	1.6	2.2	1.5	0.6	0.6	0.6	0.6	0.7	0.9	0.6	0.7	0.5	0.5	0.8	1.6	0.5	0.5	0.5	0.4	1.7	1.8	1.7	2	5
35.4576	1.2	1.6	2.7	1.3	2.3	2.5	1.5	1.9	1.3	1.7	1.3	1.3	1.9	1.5	1.2	1.3	9.7	2.4	9.4	1.8	97.5	100	90	100	1.4	1.5	1.7	1.8	0.5	0.6	0.7	0.8	0.7	1	0.6	0.8	0.5	0.5	0.5	1.3	0.5	0.5	0.5	0.5	2.1	1.6	1.9	2.5	5.1
36.3018	1.3	1.8	1.4	1.4	1.9	1.3	2.3	1.4	1.5	1.4	1.5	2.3	1.8	1.5	1.2	1.3	15.5	2.9	15.7	2.3	98.5	100	88.5	100	1.6	1.7	1.7	1.3	0.5	0.5	0.6	0.7	0.7	0.9	0.6	0.9	0.5	0.5	0.5	1.3	0.5	0.5	0.7	0.4	1.3	1.6	1.6	2.3	4.9
37.146	1.4	1.3	3.4	1.3	3.2	1.9	1.6	1.3	1.3	1.5	1.3	1.4	2.5	1.8	1.2	1.8	23.1	3	25.7	2.6	96.3	100	88.5	100	1.2	1.7	1.8	1.3	0.6	0.5	0.6	0.8	0.7	1.1	0.7	0.9	0.5	0.5	0.8	1.8	0.5	0.5	1.4	0.5	1.9	1.6	1.6	1.9	5.3
37.9902	1.5	1.5	2.6	1.3	2.1	1.8	2.2	1.7	1.5	1.4	1.4	1.4	1.6	1.9	1.5	1.4	24.7	3.5	30.8	3.1	97.8	100	88.1	100	1.2	2	1.8	1.4	0.6	0.5	0.6	0.6	0.7	1.1	0.6	1.7	0.7	0.5	0.6	1.6	0.6	0.5	2.1	0.4	1.7	1.6	1.8	2.4	5.1
38.8345	1.3	1.5	2.3	1.3	2.2	1.6	1.4	1.3	1.9	1.4	1.3	1.4	1.8	1.7	1.2	1.3	32.1	5.1	49.7	4.4	96.6	100	87.9	100	1.5	2	2.1	1.6	0.6	0.7	0.6	0.8	1	1.5	0.8	1.4	0.5	0.5	1.3	1.8	0.6	0.5	2.1	0.5	1.8	1.7	1.6	2.6	5.5
39.6787	1.6	1.5	1.6	1.3	1.5	1.2	1.9	2	1.4	1.4	1.5	1.4	1.3	1.7	1.2	1.5	44	6.6	59.5	6	100.8	100	90.4	100	1.4	1.8	2.1	1.8	0.6	0.6	0.6	0.7	0.9	1.1	0.7	1.1	0.6	0.4	1.2	2.6	0.6	0.5	2.3	0.5	1.6	1.5	1.8	1.6	4.7
40.5229	1.4	1.4	3	1.3	1.9	2	1.4	1.5	1.9	1.4	1.3	1.5	1.7	2	1.3	1.4	47.5	9.1	75.6	8.1	97.8	100	91	100	1.3	1.7	2	1.7	0.6	0.6	0.7	0.8	0.8	1.3	0.7	1.1	0.8	0.5	1.1	2.2	0.7	0.5	3.1	0.4	1.4	1.5	2.2	2.2	4.5
41.3672	1.3	1.3	2.2	1.3	1.7	2.1	1.8	1.3	1.6	1.4	1.3	1.4	1.9	2.5	1.3	1.4	45.9	12.1	100	11.1	98.2	100	88.6	100	1.3	2.4	2	1.5	0.6	0.7	0.7	0.9	1	1.4	0.8	1.3	1.3	0.5	1.2	2.8	0.8	0.6	2.8	0.4	1.4	1.7	2	2.3	4.6
42.2114	1.4	1.3	1.8	1.3	1.9	1.3	1.9	1.3	1.4	1.4	1.3	1.7	1.4	2	1.3	1.3	57.2	19.1	100	18.1	101.6	100	91.1	100	1.3	2.6	2.6	1.4	0.6	0.8	0.7	0.8	1.1	2	0.8	1.2	1.4	0.7	1.4	2.8	0.9	0.6	3.9	0.5	1.9	1.8	2	2.8	4.2
43.0556	2.1	1.4	1.8	1.4	1.8	1.8	1.8	1.4	1.3	1.4	1.3	1.3	1.5	2	1.4	1.4	60.9	30.1	100	20.1	101.1	100	86	100	1.3	1.7	2.4	2	0.6	0.7	0.8	0.9	1.7	1.4	0.9	1.5	1.9	0.5	1.7	3.4	1.1	0.8	3.7	0.5	2	1.6	1.5	2	3.5
43.8999	1.6	1.5	2.4	1.5	2.5	1.9	1.4	2	2	1.5	1.4	1.3	1.4	1.3	1.3	1.5	60.1	42.1	100	22.5	98.3	100	88.1	100	1.3	2.1	2.8	1.5	0.6	0.8	0.7	0.8	2.6	2	0.8	1.4	2.1	0.5	1.6	5.3	1.3	0.9	4	0.6	1.8	1.6	1.6	1.8	2.6
44.7441	1.3	2.2	3.3	1.5	2.2	1.3	1.3	3.2	1.4	1.4	1.4	1.3	2.3	2.3	1.5	1.6	68.4	43.5	100	25.4	97	100	94.4	100	1.3	2.4	2.7	1.6	0.6	0.7	0.8	0.9	4.2	2.7	0.8	1.9	1.8	0.5	1.7	8.1	1.2	1	4.9	0.8	2.4	2.1	2.3	1.9	2.5
45.5883	1.3	2.1	3.2	1.5	1.9	1.3	2.2	1.3	1.5	1.4	1.3	1.3	1.6	2.2	1.8	1.4	71.9	45.9	100	28.7	100	100	86.3	100	1.3	1.4	2.8	2.1	0.7	0.8	0.8	0.9	8.7	3.5	0.9	1.4	2.1	0.4	2.6	13.9	1.3	1.1	5.2	1.2	1.7	1.5	1.9	2.3	3
46.4326	1.8	1.6	1.7	1.3	2.4	1.8	1.7	2.4	1.4	1.5	1.4	1.3	1.6	1.8	1.3	2	72.8	56.1	100	33	97.7	100	83.6	102.4	1.7	1.6	3.1	1.3	0.7	0.8	0.9	1.2	10.4	5.7	0.9	1.8	2.1	0.4	3.5	23.3	1.5	1.3	6.8	1.4	1.9	1.6	2.3	2.1	2.9
47.2768	1.3	1.6	3	1.3	1.6	2.1	1.4	2.2	1.3	1.4	1.4	2	2.5	2.9	1.4	1.7	72.7	62.1	100	31.2	96.5	101.7	87.9	100	1.2	2.3	3.3	1.6	0.6	1	0.8	1.2	17.7	9	1	1.8	2.5	0.5	4.8	32.8	1.6	1.4	6.9	1.4	2.2	1.6	1.7	1.8	2.3
48.121	1.2	2.2	1.9	1.2	2.4	1.3	1.4	1.3	1.3	1.4	1.3	1.6	1.3	1.8	1.3	1.2	74.5	63.3	100	36.3	97.6	100	86.7	100	1.3	1.5	3.6	2.2	0.7	1.5	0.9	1.3	23.9	13.1	1	2.2	2.5	0.5	7.3	44.9	1.8	1.5	7.5	1.7	2.2	1.5	1.7	2.3	2.4
48.9652	1.3	1.6	1.6	1.3	2	2	2.3	1.5	1.3	1.4	1.3	1.7	2	1.9	1.5	1.4	76.6	68.2	100	40	95.2	102	86.1	100	1.3	2.3	4	1.7	0.6	3.2	0.9	0.8	39	20.5	1.1	2.2	2.6	0.5	12.3	56	2.2	1.7	8.1	1.9	1.8	1.8	1.7	2	2.4
49.8095	1.3	1.5	2.4	1.4	1.8	2.2	2.4	1.4	1.6	1.5	1.4	1.4	1.7	2.3	1.3	1.4	72.4	73.2	100	47.6	97.3	100	86.7	100	1.3	1.6	4.9	1.7	0.7	3.3	1	1.5	44.7	32.3	1.2	2	2.8	0.4	19.6	65.9	2.7	1.8	8.6	1.9	1.9	1.8	2	2.4	2.3
50.6537	1.5	1.7	1.9	1.3	1.9	1.9	1.5	2	1.5	1.4	1.3	1.3	1.6	2.5	1.2	2	78.1	79.5	100	51.1	95.9	100.7	82.9	100.6	1.3	1.6	4.9	1.7	0.7	3.9	0.9	1	59.4	34.6	1.3	2	3	0.5	30.2	78	4.4	2	8.7	2.1	1.2	1.8	1.8	2.3	2.9
51.498	1.3	2	1.7	1.3	2	1.4	1.8	2.3	1.7	1.5	1.3	1.5	2	2.3	1.4	1.3	76.5	78.9	100	50.9	95.5	99.3	85.5	100	1.3	1.4	5.6	2	0.7	5	1.1	1.1	66.8	48.4	1.6	1.9	3	0.5	42.8	91.9	6.4	2.3	7.3	2.2	2.2	1.6	1.9	2.4	2.6
52.3422	1.3	1.5	2.3	1.4	2.2	1.8	2.3	2.7	1.3	1.4	1.4	1.4	1.4	1.7	1.3	1.9	76.4	79.3	100	53.5	100	100.8	84.2	98.9	1.2	1.5	6.1	1.3	0.8	7.5	1.7	1.5	78.5	62.4	1.9	2.1	3.1	0.5	53.9	100	10.6	3	7.8	2.3	2.1	1.6	1.7	2.5	2.9
53.1864	1.2	1.7	2.4	1.4	2.5	1.4	1.4	2.3	2	1.4	1.3	1.3	1.4	1.4	1.4	1.5	73.7	78.9	100	68	95.9	100	85.8	100	1.4	1.4	7	1.6	0.8	11.3	2.5	2.1	94.5	66.5	2.9	3.4	3.6	0.5	61.9	100	16.9	3	9	2.6	1.3	1.4	2.1	2.5	2.3
54.0307	1.8	1.9	2.8	1.2	2	1.4	2.2	1.5	1.3	1.4	1.5	2.6	1.4	1.5	1.4	1.6	73.9	80.9	100	58	94.4	99.8	83.2	98.5	1.2	2.5	7.7	1.8	0.7	12.4	3.1	2.8	100	79.9	5.1	3.9	3.5	0.5	68.8	100	24.5	4	10.8	2.9	1.3	1.6	1.7	2.8	3.1
54.8749	1.6	1.7	2.6	1.6	2.1	1.6	1.7	1.5	1.8	1.5	1.6	1.5	1.8	2.1	1.4	1.8	74.2	81.4	100	58.9	94.7	98.9	84.5	100	1.2	2.1	9.3	2.3	0.8	19	4.1	4.1	100	88.3	6.4	5.5	3.6	0.7	76.7	100	34.2	5.8	14.5	3.2	2.2	1.8	1.7	2	2.2
55.7191	2	1.7	2.3	1.4	2	1.9	1.5	1.5	1.2	1.4	1.4	1.4	1.4	2.3	1.2	1.3	76.1	80.6	100	60	94.7	99.3	86.6	99.6	1.3	1.7	10.3	1.7	0.9	20.3	15.4	5.1	100	100	8.8	8.3	4	0.5	100	100	44	10.8	17.8	3.3	2.3	1.4	1.3	2.3	2.6
56.5634	1.3	1.5	2.7	1.3	1.5	1.3	1.4	1.3	1.3	1.3	1.4	1.7	1.8	1.8	1.3	1.3	70.5	84.2	100	62.3	96.1	99.2	83.4	100.1	1.4	1.6	10.7	1.3	0.8	27.4	9.3	9.2	100	100	13.3	19.6	4.6	0.5	100	100	52.1	16.8	23.2	3.4	1.2	1.6	2.1	3.2	2.2
57.4076	1.9	1.6	1.8	1.3	1.8	1.6	1.6	1.7	1.6	1.4	1.3	1.4	2	2.3	1.5	1.5	71.7	79.3	100	60.5	97.5	98.6	84.6	98.8	1.3	1.7	11	1.7	1	37.7	15.4	9.1	100	100	15.3	20.8	5.9	0.7	100	100	60.6	23.8	28.9	4.5	1.6	1.5	1.7	1.9	2.3
58.2519	1.3	1.6	2.9	1.4	1.9	1.6	2.1	1.4	1.6	1.4	1.5	1.4	1.7	1.7	1.2	1.4	71.3	76.4	100	65.5	94.8	98.7	82.7	100	1.3	1.7	12.1	2.2	1.5	38.1	23	16.8	100	100	22.4	26.9	8.9	0.5	100	100	66.8	31.9	37.8	5.4	1.7	1.5	1.9	2.5	2.7
59.0961	1.8	1.5	2.3	1.5	1.7	1.7	2	1.3	1.3	1.4	1.4	1.8	1.5	1.9	1.3	1.5	71.1	76.4	100	60.7	94.2	97.7	82.9	100.5	1.2	1.5	13.2	1.3	1.9	44	28.6	26.3	100	100	26.5	28.5	22.5	0.4	100	100	78.4	42.1	43.6	10	1.9	1.3	2	2.8	2.1
59.9403	1.5	1.6	2.4	1.5	1.8	1.5	1.5	1.6	1.3	1.4	1.3	1.4	1.3	1.9	1.3	1.8	69.1	75.1	100	60.3	95.4	98	83.3	98.2	1.3	2.5	14.6	1.5	2.2	50.1	40.1	26.5	100	100	32.4	36	18.4	0.5	100	100	100	50.1	51.9	11.1	2.4	1.5	2.1	2.7	2
60.7845	1.5	1.4	2	1.2	2.3	1.4	1.8	1.3	1.4	1.4	1.4	1.8	1.2	1.8	1.5	1.4	69.6	74.3	100	55.3	97.5	97.6	84.1	100	1.3	1.9	14.5	2.1	3	56.7	45.1	29.3	100	100	38	44.8	24.3	0.5	100	100	100	60.5	68.3	16.1	1.8	1.5	1.7	2.9	2.2
61.6288	1.2	1.9	3	1.2	1.6	1.8	1.6	1.3	1.9	1.7	1.4	1.4	1.6	1.5	1.2	1.4	68	75.6	100	55	95	96.9	82.2	100	1.2	2.1	17.7	1.5	3.3	74.7	50.5	31.3	100	100	42	51.7	31	0.5	100	100	100	64.1	73.7	20.7	2.7	1.5	1.5	2.2	1.9
62.473	1.4	1.6	2	1.9	2.6	1.5	1.5	1.4	1.6	1.7	1.5	1.6	1.5	2.1	1.2	1.6	69.9	73.3	100	55.1	92.4	96.6	81.9	100	1.3	2.3	19.8	1.5	5.1	71.3	60.4	38.1	100	100	51.4	57.2	38.8	0.5	100	100	100	72	81.3	29.6	1.7	1.7	2.2	2.9	2.1
63.3173	1.4	1.8	2.1	1.7	1.6	1.7	2	1.3	1.6	1.5	1.5	1.4	1.6	1.8	1.4	1.4	66.9	72.5	100	56.5	88.4	97	82.3	96.2	1.2	1.9	22.8	1.9	6.2	75	67.7	49.6	100	100	62.6	62.4	45.1	0.6	100	100	100	83.1	89.4	36.6	2.4	1.7	1.4	2.6	2.5
64.1615	1.6	1.5	2.2	1.5	2.5	1.6	1.5	1.5	1.3	1.4	1.4	1.5	1.5	2.3	1.3	1.3	66.6	71.4	95	74.5	87.6	95.8	86.2	97.6	1.2	2.3	25.1	2	9.4	84.2	90.9	53	100	100	65.5	72.4	52.2	0.5	100	100	100	100	100	42.7	1.9	1.8	1.8	2.4	2.9
65.0057	1.7	1.7	3	1.2	2.2	1.4	2.4	6.4	1.3	1.4	1.4	1.3	1.8	1.7	1.3	1.4	67	72.1	92.7	60	89.6	96.7	83.1	100	1.7	2	30.2	1.5	8.4	81.7	89.1	57.8	100	100	74.3	81	59.5	0.5	100	100	100	100	100	44.2	1.4	1.6	1.9	2.5	1.9
65.85	1.7	1.7	2.7	1.4	1.5	1.6	1.4	1.5	1.3	1.4	1.5	1.5	1.8	2.5	1.2	1.3	66.1	71.7	92.4	53	88.4	95.8	81.4	98	1.2	1.8	30.4	1.4	10.9	78.7	91.4	67.2	100	100	84.1	90.8	73.7	0.5	100	100	100	100	100	47.9	1.6	1.7	1.8	3.1	2.9
66.6942	1.3	1.4	2.5	1.3	2	1.4	1.3	1.3	1.6	1.5	1.4	1.4	1.4	2.2	1.5	1.6	63.8	69.4	90.9	55.4	89.9	96.3	88	100.9	1.5	2.1	35	1.9	13	77.9	92.6	70	100	100	90.1	84.7	74.6	0.5	100	100	100	100	100	54.2	1.9	2	1.3	2.6	2
67.5384	1.5	1.7	2.4	1.3	1.9	1.4	1.8	1.4	1.4	1.4	1.4	1.3	2	2.2	1.2	1.3	65.4	69.8	88.9	52	90.6	95.5	83.9	100	1.3	2.3	37.1	1.3	19.1	81.3	96.2	71.6	100	100	100	100	86.1	0.5	100	100	100	100	100	65.4	2.1	1.8	1.8	2.1	2.4
68.3826	1.4	1.5	2.4	1.4	2.2	1.6	1.5	1.4	1.8	1.4	1.4	1.3	2.2	1.8	1.3	1.4	65.3	67.9	88.6	50.4	89.2	100.2	87.3	97.1	1.4	1.6	36.1	1.6	22.5	77.1	97.8	77.6	100	100	100	100	91.7	0.5	100	100	100	100	100	76.4	2.1	1.8	1.7	2.8	2.2
69.2269	1.4	1.5	1.9	1.5	2.2	2.3	2.1	1.3	1.5	1.5	1.4	2.1	1.5	1.7	1.5	2.1	62.8	68.1	85.6	50.6	90.2	95.8	83.2	100	1.2	2.1	36.8	1.6	30.4	80.7	100	79	100	100	100	100	103.6	0.5	100	100	100	100	100	100	1.8	1.6	1.9	2.9	2.4
70.0711	1.8	1.4	3.6	1.3	1.9	2.1	1.7	1.9	1.3	1.4	1.6	1.9	2.1	1.7	1.4	1.4	62.7	67.4	85.1	47.8	90.2	96.2	83.8	97.8	1.3	1.6	38.8	1.9	37.4	80.8	100	83.1	100	100	100	100	100	0.5	100	100	100	100	100	100	1.9	1.9	1.5	2.3	2
[truncated: 87 more columns]

## Sheet: atypical parkinsonism
time, hours	MSA-1	MSA-1	MSA-1	MSA-1	MSA-2	MSA-2	MSA-2	MSA-2	MSA-3	MSA-3	MSA-3	MSA-3	PSP-1	PSP-1	PSP-1	PSP-1	PSP-2	PSP-2	PSP-2	PSP-2	PSP-3	PSP-3	PSP-3	PSP-3
0	1.5	1.2	1.1	1.3	1.2	1.2	1.3	1.1	1.2	1.2	1.4	1.4	1.2	1.1	1.2	1.1	1.2	1.2	1.1	1.1	1.1	1.2	1.3	1.3
0.844222	1.4	1.2	1.7	1.3	1.2	1.3	1.9	1.2	1.2	1.2	1.5	1.3	1.1	1.1	1.2	1.1	1.2	1.4	1.4	1.1	1.1	1.2	1.5	1.3
1.68844	1.4	1.3	1.7	1.3	1.7	1.4	1.9	1.2	1.2	1.2	1.5	1.3	1.3	1.1	1.2	1.3	1.4	1.1	1.2	1.1	1.1	1.2	1.3	1.6
2.53269	1.4	1.3	1.1	1.5	1.2	1.3	1.8	1.1	1.3	1.2	1.6	1.4	1.2	1.1	1.3	1.2	1.2	1.4	1.4	1.2	1.1	1.2	1.7	1.2
3.37692	1.5	1.4	1.2	1.3	1.5	1.2	1.8	1.2	1.2	1.2	1.7	1.3	1.2	1.1	1.3	1.1	1.5	1.4	1.2	1.2	1.1	1.2	1.4	1.3
4.22114	1.4	1.3	1.3	1.4	1.7	1.2	2.1	1.1	1.3	1.3	1.5	1.3	1.2	1.1	1.3	1.2	1.3	1.4	1.2	1.1	1.1	1.2	1.3	1.2
5.06536	1.5	1.2	1.2	1.4	1.8	1.1	1.3	1.1	1.2	1.5	1.9	1.3	1.2	1.1	1.7	1.5	1.2	1.4	1.2	1.2	1.2	1.2	1.6	1.3
5.90958	1.6	1.1	1.3	1.5	1.7	1.5	1.9	1.2	1.2	2.1	1.5	1.3	1.2	1.2	1.5	1.8	1.3	1.7	1.2	1.1	1.1	1.4	1.8	1.3
6.75383	1.4	1.1	1.8	1.4	1.5	1.4	1.7	1.4	1.3	1.9	1.6	1.3	1.2	1.1	1.3	1.5	1.2	1.5	1.2	1.1	1.1	1.3	1.6	1.5
7.59806	1.5	1.5	1.2	1.3	1.3	1.2	2.2	1.3	1.2	1.7	1.4	1.3	1.2	1.2	1.3	1.6	1.3	1.3	1.2	1.2	1.2	1.3	1.6	1.7
8.44228	1.5	1.2	1.9	1.3	1.3	1.6	2	1.5	1.2	1.8	1.6	1.3	1.2	1.1	1.5	1.4	1.2	1.5	1.4	1.2	1.1	1.2	2	1.4
9.2865	1.5	1.2	1.2	1.4	1.9	1.5	2.1	1.3	1.2	1.5	1.4	1.5	1.2	1.2	1.2	1.9	1.2	1.5	1.2	1.3	1.2	1.2	1.5	1.5
10.1307	1.6	1.2	1.9	1.4	1.8	1.2	1.7	1.2	1.4	1.3	1.5	1.3	1.2	1.3	1.4	1.8	1.3	1.7	1.3	1.4	1.2	1.3	1.8	1.3
10.975	1.5	1.5	1.3	1.3	2	1.7	1.9	1.3	1.2	1.7	2	1.5	1.2	1.2	1.4	1.3	1.3	2	1.2	1.2	1.2	1.3	1.8	1.6
11.8192	2	1.1	1.2	1.4	1.6	1.3	2.2	1.3	1.2	1.9	1.5	1.5	1.2	1.2	1.3	1.7	1.6	2.7	1.3	1.1	1.3	1.2	1.7	1.6
12.6634	1.5	1.3	1.4	1.4	1.5	1.3	1.5	1.2	1.2	1.5	1.4	1.4	1.3	1.2	1.2	1.7	1.4	2.1	1.3	1.2	1.2	1.2	1.3	1.5
13.5076	1.5	1.2	1.3	1.3	1.3	1.5	1.8	1.3	1.3	1.5	1.6	1.6	1.2	1.2	1.6	1.3	1.4	2.2	1.3	1.3	1.2	1.3	1.8	1.3
14.3519	1.5	1.7	1.6	1.5	1.8	1.5	1.8	1.4	1.4	1.4	1.4	1.4	1.2	1.2	1.2	1.7	1.3	1.9	1.3	1.3	1.2	1.3	1.5	1.4
15.1961	1.6	1.2	1.3	1.4	1.4	1.7	1.6	1.2	1.3	1.5	1.4	1.4	1.2	1.3	1.2	1.4	1.3	1.8	1.3	1.2	1.2	1.2	2.2	1.4
16.0403	1.5	1.2	1.6	1.4	1.6	1.3	2.1	1.3	1.3	1.4	1.5	1.6	1.2	1.2	1.8	1.6	1.4	1.9	1.3	1.2	1.1	1.2	1.6	1.4
16.8846	1.5	1.2	1.2	1.7	1.7	1.6	1.8	1.4	1.5	1.7	1.5	1.4	1.2	1.2	2	1.6	1.5	1.7	1.3	1.2	1.2	1.3	1.9	1.3
17.7288	1.5	1.9	1.6	1.5	1.8	1.7	1.8	1.2	1.3	1.3	1.5	1.6	1.2	1.2	1.5	1.3	1.8	2	1.2	1.2	1.2	1.2	1.9	1.4
18.573	1.5	1.3	1.3	1.7	2.1	1.3	2	1.2	1.3	1.4	1.8	2.2	1.3	1.3	1.3	1.2	1.8	1.7	1.2	1.2	1.2	1.2	1.8	1.4
19.4172	1.8	1.2	2	1.8	1.4	1.5	1.5	1.2	1.3	1.4	1.8	1.8	1.2	1.4	1.6	1.3	1.3	1.9	1.3	1.2	1.2	1.2	1.7	1.4
20.2615	2.2	1.4	1.3	1.6	1.7	1.4	1.4	1.3	1.3	1.6	1.6	2.1	1.3	1.2	1.4	1.9	1.5	1.9	1.3	1.2	1.2	1.4	1.9	1.4
21.1057	2.4	1.2	1.5	2.1	1.4	1.7	1.7	1.4	1.4	1.6	1.6	2.4	1.2	1.2	1.3	1.9	1.6	1.4	1.3	1.2	1.2	1.4	1.6	1.3
21.9499	2.2	1.2	3.3	2.3	1.8	1.5	1.6	1.6	1.3	1.6	1.6	2.5	1.3	1.3	1.3	1.9	1.5	2.4	1.5	1.3	1.2	1.2	1.6	1.3
22.7941	2.2	1.4	3.5	2	1.6	1.9	1.3	1.4	2	1.6	1.7	2.3	1.3	1.7	1.3	1.5	1.9	2	1.3	1.2	1.3	1.2	1.6	1.4
23.6384	2.2	1.3	3	2.7	2.1	1.5	1.6	1.3	1.5	1.7	1.6	2.2	1.3	1.3	1.6	2	1.6	1.7	1.3	1.2	1.2	1.2	1.8	1.4
24.4826	2.2	1.4	3.4	2.2	1.6	1.8	2	1.6	1.3	1.4	1.5	2.4	1.2	1.2	1.9	1.4	2	1.8	1.2	1.1	1.2	1.3	1.7	1.3
25.3268	2.4	1.6	3	2.3	1.7	1.5	1.8	1.3	1.3	1.5	1.4	2.2	1.3	1.2	1.5	1.5	1.4	1.8	1.4	1.3	1.2	1.3	1.7	1.3
26.171	2.4	1.6	4.3	3.8	1.3	1.6	1.9	1.3	1.3	1.8	1.5	1.8	1.2	1.3	1.7	1.4	1.6	2	1.3	1.3	1.2	1.2	1.7	1.4
27.0153	2.3	1.7	4.1	3	1.4	1.4	1.7	1.2	1.2	1.7	1.6	1.9	1.2	1.5	1.3	1.7	1.4	1.8	1.4	1.2	1.2	1.3	1.5	1.5
27.8595	2.5	2.4	4	2.6	1.4	1.5	2	1.4	1.3	1.5	1.5	1.9	1.3	1.2	1.5	1.5	1.6	1.8	1.2	1.2	1.2	1.4	1.6	1.5
28.7037	2.8	2.2	5.4	2.9	1.7	1.7	1.4	1.9	1.4	1.8	1.5	2.6	1.3	1.2	1.5	1.3	1.4	1.4	1.2	1.2	1.2	1.2	2.2	1.3
29.548	2.8	3	5.8	2.3	1.3	1.5	1.9	1.2	1.5	1.8	1.4	3.2	1.4	1.2	1.5	2	1.5	1.7	1.4	1.3	1.2	1.4	1.6	1.3
30.3922	2.8	2.2	5.8	2.6	1.7	1.8	1.5	1.4	1.3	1.6	1.7	3.6	1.3	1.4	2.3	1.3	1.4	2.5	1.3	1.4	1.2	1.3	1.9	1.4
31.2364	2.9	2.1	4.1	2.7	1.6	1.8	1.6	1.2	1.3	1.7	1.7	2.8	1.3	1.2	2	2	1.8	1.5	1.4	1.3	1.4	1.2	1.8	1.4
32.0807	2.7	2.1	8	2.6	1.6	1.7	1.6	1.4	1.3	1.6	1.7	3	1.2	1.6	1.4	1.7	1.3	1.6	1.4	1.3	1.2	1.3	1.5	1.5
32.9249	2.8	2.1	4	6.8	1.4	1.6	1.8	1.4	1.5	2.2	1.4	3.9	1.3	1.3	1.3	1.9	1.5	2.2	1.3	1.2	1.2	1.3	1.8	1.5
33.7691	3.1	2.8	3.5	4.5	1.4	1.5	1.7	1.3	1.3	1.5	1.4	4.9	1.8	1.4	1.3	2	1.4	1.3	1.4	1.4	1.3	1.2	1.6	1.6
34.6133	3.2	3.4	6.6	5.5	1.8	1.5	1.9	1.3	1.3	1.5	1.5	5.6	1.2	1.3	1.5	2	1.5	1.8	1.4	1.3	1.2	1.3	2.1	1.5
35.4576	4	2.7	3.9	5.5	1.4	1.6	1.5	1.5	1.3	1.9	1.7	7.2	1.2	1.3	2	1.3	1.6	1.5	1.2	1.3	1.3	1.6	1.5	1.5
36.3018	4	5.9	3.6	7.2	1.6	1.4	2.3	1.6	1.7	1.5	1.8	10.6	1.2	1.4	1.3	1.8	1.5	2.2	1.4	1.4	1.3	1.3	1.6	1.3
37.146	4.7	4	4.6	6.5	1.9	1.3	2.1	1.4	1.3	1.6	1.6	9.4	1.8	1.3	1.7	1.5	1.4	1.9	1.5	1.3	1.2	1.6	1.7	1.4
37.9902	4.2	3.8	4.5	14.5	1.4	1.6	2.2	1.2	1.3	1.6	1.5	12.1	1.6	1.3	2	1.5	1.4	2.1	1.6	1.2	1.3	1.3	1.5	1.3
38.8345	4.9	3.5	6.8	5.3	1.5	1.6	1.8	1.2	1.4	1.6	1.6	14.2	1.2	1.2	1.8	1.6	1.5	1.7	1.4	1.2	1.3	1.3	1.9	1.4
39.6787	5.7	3.9	6.6	9.5	2	1.5	1.9	1.2	1.3	1.8	1.5	14.6	1.3	1.3	1.4	1.9	1.6	1.7	2	1.3	1.3	1.3	1.8	1.5
40.5229	6.1	9.4	10.4	7.4	1.3	1.3	1.5	1.4	1.4	1.4	1.8	16.6	1.2	1.3	1.7	1.6	1.6	1.6	1.5	1.3	1.2	1.3	1.5	1.4
41.3672	8.4	4.6	7.5	7.3	1.4	1.8	2.3	1.3	1.3	1.4	1.7	17.8	2.1	1.2	1.5	2	1.8	1.9	1.8	1.2	1.3	1.3	1.4	1.3
42.2114	8.4	8.2	9.8	7.4	1.5	1.8	2.1	1.5	1.5	1.5	1.7	21	1.5	1.3	1.3	1.5	1.5	2	1.7	1.3	1.2	1.3	1.7	1.3
43.0556	8.7	9.2	11.2	5.7	1.9	1.6	1.9	1.4	1.3	1.6	1.4	21.4	1.3	1.3	1.3	1.3	2.1	1.5	1.6	1.2	1.2	1.3	1.8	1.5
43.8999	9.2	10.8	9.1	7.6	1.5	1.4	2.3	1.3	1.4	1.3	2.5	22.3	1.3	1.3	1.3	1.8	1.5	2.2	1.5	1.2	1.5	1.3	1.6	1.5
44.7441	8.6	9.4	10.4	5.9	1.4	1.9	1.6	1.5	1.2	2	1.5	21.9	1.2	1.3	1.9	2.1	1.3	1.4	1.4	1.3	1.2	1.6	1.4	1.5
45.5883	10.1	11	10.1	9.2	1.5	1.6	2	2	1.3	1.9	2.1	18.4	1.6	1.3	2	1.7	1.4	1.7	1.4	1.3	1.3	1.3	1.4	1.4
46.4326	8.3	8.3	10.6	5.9	1.8	1.8	1.8	1.7	1.3	1.5	2.4	27.6	1.3	1.4	1.6	1.5	1.5	1.9	1.4	1.3	1.2	1.3	1.8	1.4
47.2768	9.2	9.7	11.5	6.4	1.3	1.6	2	1.3	1.3	1.5	1.6	17.8	1.3	1.3	1.7	1.4	1.4	1.7	1.3	1.2	1.2	1.5	1.7	1.5
48.121	10	10.2	11.9	7.8	2.2	1.6	1.7	1.3	1.3	1.5	1.7	23	1.3	1.2	1.3	1.6	1.6	1.5	1.4	1.2	1.3	1.2	1.5	1.4
48.9652	10.4	13.1	12	6	2	1.5	2.1	1.3	1.6	1.7	2.4	24.2	1.4	1.3	1.3	1.5	1.6	1.4	1.6	1.3	1.3	1.4	2	1.4
49.8095	10	14.2	10.2	5.6	1.8	1.6	2.2	1.4	1.6	1.5	2	16.3	1.8	1.3	1.9	1.4	1.5	2.1	1.5	1.4	1.3	1.3	1.8	1.4
50.6537	9.4	12.2	8.7	7.4	1.7	1.9	1.8	1.9	1.6	1.7	1.5	19.6	1.3	1.3	1.8	1.7	1.9	1.4	1.4	1.3	1.3	1.4	1.7	1.4
51.498	10.2	12.8	10	7.7	1.6	1.6	2.1	1.3	1.6	1.3	1.8	16.6	1.6	1.3	1.6	1.8	1.7	2.8	1.5	1.3	1.3	1.6	1.7	1.5
52.3422	8.5	9	9.5	7	2.1	1.4	2.7	1.4	1.5	1.4	1.9	19.8	1.5	1.3	1.9	1.6	2.2	2.3	1.3	1.3	1.3	1.3	1.6	1.6
53.1864	8.4	11.4	8.5	5.3	1.4	1.4	2.4	1.6	1.6	1.6	2.3	16.1	1.7	1.6	1.7	1.3	1.5	2.2	1.5	1.4	1.2	1.3	1.8	1.5
54.0307	9.9	14.6	9.8	5.2	1.4	2	1.7	1.3	1.5	1.6	1.8	20.2	1.3	3.5	1.3	1.9	1.9	1.8	1.5	1.3	1.3	1.3	1.9	1.4
54.8749	8.3	9.9	8.9	6.2	1.6	1.8	1.7	1.3	1.5	1.5	1.8	19.7	1.3	5.6	1.6	2	1.6	1.5	1.4	1.3	1.4	1.3	1.7	1.7
55.7191	9	9.9	9.8	7.4	1.8	1.5	1.5	1.5	1.6	1.6	2.1	18.8	1.2	8	1.4	1.3	1.6	2	1.4	1.4	1.3	1.3	1.8	1.5
56.5634	8.1	8.7	10.2	5.4	2.1	1.5	2	1.3	1.6	1.8	1.6	17.8	1.9	11.9	1.6	1.4	1.5	2.2	1.4	1.3	1.2	1.3	1.6	1.6
57.4076	7.5	8.4	8.6	5.5	1.4	1.7	2.4	1.8	2.1	1.6	1.6	20.7	1.5	18.5	1.2	1.4	1.4	2.1	1.5	1.3	1.6	1.2	1.5	1.4
58.2519	9.1	8.7	8.4	10.3	1.5	1.4	2.1	1.5	1.7	1.4	2.1	16.9	1.4	23.4	2	1.9	1.4	1.8	1.6	1.3	1.3	1.3	1.8	1.4
59.0961	9.7	9.1	11.2	8.9	1.4	1.6	1.4	1.3	1.8	1.6	2.2	18.3	1.7	35.9	1.3	2	1.6	1.8	1.6	1.2	1.4	1.3	1.9	1.4
59.9403	8.9	10.2	8.7	7.7	1.6	1.6	2.2	1.2	2.4	1.9	1.5	19.2	1.6	58.1	1.4	1.8	1.5	2.1	1.3	1.3	1.2	1.4	1.9	1.4
60.7845	7.6	8.3	8.7	5.8	1.8	1.6	1.8	1.7	1.9	1.6	2.2	18	2.5	45.4	1.2	1.8	1.3	1.6	1.4	1.3	1.3	1.3	1.9	1.3
61.6288	8.2	8.5	10	6.1	2	1.6	1.8	1.3	2.1	1.7	2	20.9	1.5	100	1.3	1.3	1.8	2.4	1.4	1.2	1.3	1.3	2.1	1.3
62.473	10.1	8.6	9.6	12.1	2	2	1.6	1.8	2.5	1.8	2.6	17.8	1.8	64.5	1.4	1.6	1.5	2.1	1.3	1.4	1.3	1.3	1.6	1.5
63.3173	7.6	8.5	8.2	6.1	1.4	1.7	1.6	1.5	2.1	1.3	1.8	20.8	1.2	100	1.3	1.8	1.5	1.9	1.3	1.2	1.3	1.3	1.8	1.4
64.1615	9.3	10	9.2	8.7	2.3	1.7	2.5	1.2	2.9	1.5	1.9	17	1.3	100	2	1.7	1.7	1.7	1.4	1.3	1.2	1.3	1.8	1.4
65.0057	9.8	8.7	8.9	11.9	1.4	1.5	2.1	1.2	2.5	1.9	1.7	17.9	1.3	100	1.6	2.2	1.5	1.5	1.6	1.4	1.3	1.3	2.5	1.4
65.85	8.1	8.7	9.2	6.2	2	1.5	1.5	1.3	3.4	1.9	1.7	19.3	1.4	100	1.5	2.3	1.5	1.7	1.4	1.3	1.3	1.3	1.9	1.5
66.6942	8.8	9.5	10.6	6.3	1.4	1.3	1.7	1.4	3.4	1.4	1.6	18.2	1.3	100	1.6	1.6	1.8	1.6	1.7	1.3	1.3	1.3	1.8	1.6
67.5384	8.7	9.7	9.5	7	1.4	1.8	1.7	1.4	5.2	1.5	1.9	18	1.7	100	1.5	1.5	1.5	2.1	1.7	1.4	1.2	1.3	1.6	1.7
68.3826	9.7	10	12.1	6.8	1.4	1.5	2	1.4	4.4	1.6	2.2	19	1.3	100	1.3	1.4	1.7	1.7	1.5	1.3	1.2	1.3	2.1	1.5
69.2269	8.5	8.4	8.8	8.4	1.8	1.8	1.6	1.3	4.8	2.1	2	20	1.4	100	1.3	1.7	1.5	1.6	1.5	1.3	1.3	1.3	1.5	1.5
70.0711	8.2	10	8.7	5.8	1.6	1.6	1.9	1.3	6	1.6	1.8	18.3	1.8	100	1.4	2.1	2	2.2	1.3	1.4	1.2	1.5	1.7	1.7

## Sheet: skin biopsies
	PD-1	PD-1	PD-1	PD-1	PD-1	PD-1	PD-1	PD-1	PD-10	PD-10	PD-10	PD-10	PD-10	PD-10	PD-10	PD-10	PD-11	PD-11	PD-11	PD-11	PD-11	PD-11	PD-11	PD-11	PD-12	PD-12	PD-12	PD-12	PD-13	PD-13	PD-13	PD-13	PD-13	PD-13	PD-13	PD-13	PD-14	PD-14	PD-14	PD-14	PD-14	PD-14	PD-14	PD-14	PD-17	PD-17	PD-17	PD-17	PD-17
time, hours	thigh	thigh	thigh	thigh	neck	neck	neck	neck	thigh	thigh	thigh	thigh	neck	neck	neck	neck	thigh	thigh	thigh	thigh	neck	neck	neck	neck	neck	neck	neck	neck	thigh	thigh	thigh	thigh	neck	neck	neck	neck	thigh	thigh	thigh	thigh	neck	neck	neck	neck	thigh	thigh	thigh	thigh	neck
0	0.5	0.5	0.5	0.5	1.4	1.3	1.3	1.4	0.6	0.5	0.5	0.6	0.5	0.5	0.5	0.5	1.2	1.2	1.3	1.2	0.5	0.5	0.5	0.5	0.5	0.5	0.7	0.5	0.5	0.5	0.5	0.5	0.5	0.5	0.5	0.5	0.5	0.5	0.5	0.5	0.5	0.6	0.5	0.7	0.6	0.6	0.6	0.6	0.5
0.773278	0.5	0.5	0.4	0.5	1.8	1.7	1.2	1.4	0.9	0.8	0.7	0.8	0.5	0.5	0.5	0.5	1.1	1.2	1.2	1.2	0.5	0.5	0.5	0.5	0.5	0.5	0.7	0.6	0.5	0.5	0.5	0.5	0.5	0.5	0.6	0.4	0.5	0.5	0.6	0.5	0.5	0.5	0.5	0.8	0.6	0.6	0.6	0.6	0.5
1.54658	0.5	0.5	0.5	0.5	1.8	1.6	1.3	1.5	0.5	0.7	0.6	0.7	0.5	0.5	0.5	0.5	1.2	1.3	1.2	1.2	0.5	0.5	0.5	0.5	0.5	0.5	0.6	0.5	0.5	0.5	0.5	0.5	0.5	0.6	0.6	0.5	0.5	0.5	0.5	0.5	0.5	0.5	0.5	0.6	0.6	0.6	0.6	0.6	0.5
2.31989	0.5	0.5	0.4	0.5	1.8	1.7	1.4	1.2	0.7	1.2	0.6	0.7	0.5	0.5	0.5	0.5	1.3	1.1	1.1	1.2	0.7	0.5	0.5	0.5	0.5	0.5	0.7	0.5	0.4	0.5	0.4	0.5	0.5	0.5	0.5	0.5	0.5	0.5	0.5	0.6	0.5	0.5	0.5	0.8	0.6	0.6	0.6	0.6	0.7
3.09319	0.5	0.6	0.5	0.5	1.6	1.6	1.2	1.5	0.7	0.8	0.5	0.7	0.5	0.5	0.5	0.5	1.3	1.2	1.2	1.2	0.5	0.5	0.5	0.5	0.5	0.5	0.7	0.5	0.5	0.5	0.5	0.5	0.5	0.5	0.6	0.5	0.7	0.5	0.6	0.7	0.5	0.5	0.5	0.8	0.6	0.6	0.6	0.6	0.5
3.8665	0.5	0.5	0.5	0.5	1.9	2.3	1.5	1.4	0.5	0.6	0.5	0.9	0.5	0.5	0.5	0.5	1.2	1.2	1.2	1.2	0.6	0.5	0.5	0.5	0.5	0.5	0.7	0.5	0.5	0.4	0.5	0.5	0.5	0.7	0.5	0.5	0.6	0.5	0.5	0.5	0.5	0.5	0.6	0.7	0.6	0.6	0.6	0.6	0.6
4.63981	0.5	0.5	0.5	0.5	1.9	1.6	1.6	1.8	0.6	0.6	0.5	0.9	0.5	0.5	0.5	0.5	1.3	1.1	1.2	1.2	0.6	0.5	0.5	0.6	0.5	0.4	0.7	0.5	0.5	0.4	0.5	0.5	0.5	0.5	0.5	0.5	0.5	0.5	0.6	0.5	0.5	0.5	0.5	0.7	0.6	0.6	0.6	0.6	0.6
5.41308	0.5	0.5	0.5	0.5	1.8	1.8	1.6	1.5	0.6	0.7	0.6	0.8	0.5	0.5	0.5	0.5	1.1	1.1	1.4	1.2	0.5	0.6	0.5	0.5	0.5	0.5	0.7	0.5	0.5	0.5	0.5	0.5	0.5	0.5	0.5	0.5	0.6	0.5	0.5	0.6	0.5	0.5	0.5	0.7	0.6	0.6	0.6	0.6	0.5
6.18639	0.5	0.6	0.5	0.5	2.1	1.6	1.3	1.4	0.8	0.6	0.7	0.9	0.5	0.5	0.5	0.5	1.2	1.2	1.7	1.2	0.6	0.5	0.5	0.5	0.5	0.5	0.7	0.5	0.5	0.5	0.5	0.5	0.5	0.5	0.5	0.5	0.5	0.5	0.6	0.7	0.5	0.5	0.5	0.6	0.6	0.6	0.6	0.6	0.6
6.95969	0.6	0.5	0.5	0.5	1.7	1.5	1.7	1.6	0.7	0.9	0.5	0.9	0.5	0.5	0.5	0.5	1.1	1.3	1.2	1.1	0.5	0.5	0.5	0.5	0.5	0.5	0.7	0.5	0.5	0.5	0.5	0.5	0.4	0.5	0.5	0.5	0.5	0.5	0.5	0.5	0.5	0.5	0.5	0.6	0.6	0.6	0.6	0.6	0.5
7.733	0.5	0.6	0.5	0.5	2.2	1.5	1.2	1.5	0.6	0.9	0.4	0.7	0.5	0.5	0.5	0.5	1.3	1.1	1.2	1.1	0.5	0.5	0.5	0.5	0.5	0.5	0.8	0.5	0.5	0.5	0.5	0.5	0.5	0.5	0.6	0.5	0.5	0.7	0.5	0.6	0.5	0.5	0.5	0.6	0.6	0.6	0.6	0.6	0.5
8.50628	0.5	0.5	0.5	0.5	1.8	1.4	1.7	1.4	0.8	0.9	0.5	0.6	0.5	0.5	0.5	0.5	1.2	1.1	1.1	1.1	0.5	0.5	0.5	0.5	0.6	0.5	0.7	0.5	0.5	0.5	0.5	0.5	0.5	0.6	0.5	0.5	0.5	0.5	0.6	0.5	0.5	0.9	0.4	0.6	0.6	0.6	0.6	0.6	0.5
9.27958	0.5	0.6	0.5	0.5	1.7	1.9	1.3	1.9	0.7	0.9	0.5	0.7	0.5	0.5	0.5	0.5	1.2	1.2	1.2	1.3	0.4	0.5	0.5	0.5	0.5	0.5	0.7	0.5	0.5	0.5	0.5	0.5	0.5	0.5	0.5	0.5	0.5	0.5	0.5	0.6	0.6	0.5	0.5	0.7	0.6	0.6	0.6	0.6	0.4
10.0529	0.6	0.6	0.5	0.5	1.9	1.6	1.3	1.8	0.7	0.8	0.5	0.9	0.5	0.5	0.5	0.5	1.2	1.2	1.2	1.2	0.5	0.5	0.5	0.5	0.5	0.5	0.7	0.5	0.5	0.5	0.5	0.5	0.4	0.5	0.5	0.5	0.5	0.6	0.5	0.5	0.8	0.6	0.5	0.7	0.6	0.6	0.6	0.6	0.5
10.8262	0.5	0.5	0.5	0.5	1.5	1.6	1.3	1.5	0.6	0.5	0.5	0.9	0.5	0.5	0.5	0.5	1.2	1.2	1.3	1.2	0.5	0.5	0.5	0.5	0.5	0.5	0.7	0.5	0.5	0.5	0.5	0.5	0.5	0.5	0.6	0.5	0.5	0.6	0.5	0.5	0.5	0.5	0.5	0.6	0.5	0.9	0.6	0.6	0.5
11.5995	0.6	0.6	0.5	0.5	2.1	1.6	1.5	1.4	0.7	1	0.5	0.7	0.5	0.5	0.5	0.5	1.3	1.1	1.1	1.2	0.5	0.5	0.5	0.5	0.5	0.5	0.9	0.5	0.5	0.5	0.5	0.5	0.5	0.5	0.6	0.5	0.6	0.5	0.8	0.5	0.6	0.6	0.5	0.5	0.6	2.7	0.6	0.6	0.5
12.3728	0.5	0.5	0.5	0.5	1.7	1.7	1.5	1.3	0.7	0.8	0.6	0.8	0.5	0.5	0.5	0.5	1.1	1.3	1.2	1.2	0.8	0.5	0.5	0.5	0.4	0.4	0.7	0.5	0.5	0.5	0.5	0.5	0.5	0.5	0.5	0.5	0.6	0.5	0.6	0.5	0.5	0.5	0.5	0.7	0.6	4.2	0.6	0.6	0.8
13.1461	0.5	0.6	0.5	0.5	1.8	1.6	1.8	1.3	0.5	1.1	0.5	0.7	0.5	0.5	0.5	0.5	1.2	1.1	1.2	1.3	0.4	0.6	0.5	0.5	0.5	0.5	0.8	0.5	0.5	0.5	0.5	0.5	0.5	0.5	0.5	0.5	0.5	0.7	0.6	0.7	0.5	0.5	0.4	0.8	0.8	8.2	0.6	0.6	0.4
13.9194	0.6	0.5	0.5	0.5	1.8	1.4	1.2	1.5	0.8	0.6	0.6	0.7	0.5	0.5	0.5	0.5	1.2	1.2	1.3	1.1	0.8	1.7	0.5	0.5	0.5	0.5	0.7	0.5	0.5	0.5	0.5	0.5	0.5	0.5	0.5	0.5	0.5	0.5	0.6	0.6	0.5	0.5	0.5	0.8	1.8	15	0.6	0.6	0.8
14.6927	0.6	0.5	0.5	0.5	1.7	1.4	1.2	1.2	0.7	0.7	0.6	0.9	0.5	0.5	0.5	0.5	1.2	1.1	1.1	1.1	0.7	3.6	0.5	0.5	0.5	0.6	0.6	0.5	0.5	0.5	0.5	0.5	0.5	0.5	0.5	0.5	0.5	0.5	0.5	0.6	0.5	0.5	0.5	0.7	3.9	20	0.6	0.6	0.7
15.466	0.6	0.5	0.5	0.5	1.6	1.5	1.6	1.7	0.7	0.7	0.4	0.8	0.5	0.5	0.5	0.5	1.1	1.1	1.2	1.2	0.5	4.3	0.5	0.6	0.5	0.5	0.8	0.5	0.5	0.5	0.5	0.5	0.5	0.5	0.6	0.5	0.5	0.5	0.5	0.7	0.5	0.5	0.5	0.5	6.4	30.3	0.6	0.6	0.5
16.2393	0.5	0.6	0.5	0.5	2	1.5	1.6	1.6	0.6	0.5	0.4	0.7	0.5	0.5	0.5	0.5	1.1	1.1	1.8	1.2	0.6	8.9	0.5	0.5	0.5	0.4	0.8	0.5	0.5	0.5	0.5	0.6	0.5	0.6	0.5	0.4	0.5	0.5	0.5	0.4	0.5	0.5	0.5	0.7	12.8	43.7	0.6	0.6	0.6
17.0126	0.5	0.5	0.5	0.5	2	1.6	1.4	1.6	0.6	0.5	0.4	0.9	0.5	0.5	0.5	0.5	1.1	1.2	1.1	1.1	0.5	11.9	0.5	0.5	0.5	0.5	0.7	0.5	0.5	0.5	0.5	0.5	0.5	0.5	0.5	0.5	0.6	0.5	0.5	0.5	0.5	0.5	0.5	0.7	23.2	62.2	0.6	0.7	0.5
17.7859	0.6	0.5	0.5	0.5	2.2	1.4	1.8	1.6	0.5	0.5	0.5	0.8	0.5	0.5	0.5	0.5	1.2	1.1	1.1	1.1	0.8	20.9	0.5	0.5	0.6	0.5	0.7	0.5	0.5	0.5	0.5	0.5	0.5	0.5	0.5	0.4	0.5	0.5	0.6	0.5	0.5	0.5	0.4	0.6	33.6	70.4	0.6	1.8	0.8
18.5592	0.7	0.6	0.5	0.5	1.8	1.5	1.9	1.3	0.6	0.8	0.4	0.8	0.5	0.5	0.5	0.5	1.8	1.6	1.2	1.2	0.4	42.9	0.5	0.6	0.5	0.5	0.7	0.5	0.5	0.5	0.5	0.5	0.5	0.5	0.5	0.5	0.5	0.6	0.6	0.6	0.7	0.5	0.5	0.6	46.3	91.4	0.6	4	0.4
20.1058	0.8	0.6	0.5	0.5	1.6	1.9	1.6	1.4	0.6	0.5	0.5	0.7	0.5	0.5	0.5	0.5	1.2	1.2	1.1	1.1	0.5	53.4	0.5	0.5	0.5	0.5	0.7	0.5	0.5	0.5	0.5	0.5	0.4	0.5	0.5	0.5	0.5	0.4	0.6	0.5	0.5	0.5	0.5	0.5	60	100	0.6	7	0.5
20.8791	0.9	0.6	0.5	0.5	2.1	1.4	1.7	1.5	0.5	0.7	0.5	0.9	0.5	0.5	0.5	0.5	1.2	1.2	1.1	1.9	0.6	66.5	0.5	0.6	0.6	0.5	0.7	0.6	0.5	0.5	0.5	0.6	0.5	0.5	0.6	0.4	0.5	0.5	0.5	0.7	0.5	0.5	0.5	0.6	76.2	100	0.7	12.3	0.6
21.6524	1.2	0.6	0.5	0.5	2.1	1.7	1.5	1.8	0.6	0.5	0.5	0.7	0.5	0.5	0.5	0.5	1.4	1.4	1.2	1.2	0.5	91.7	0.5	0.6	0.6	0.5	0.8	0.6	0.5	0.5	0.5	0.5	0.5	0.5	0.5	0.4	0.5	0.5	0.5	0.5	0.5	0.6	0.4	0.5	100	100	1.6	21.9	0.5
22.4257	0.9	0.7	0.5	0.5	1.9	1.4	1.5	1.2	0.6	0.7	0.6	0.9	0.5	0.5	0.4	0.5	1.3	1.2	1.2	1.9	0.7	91.7	0.5	0.5	0.6	0.6	0.8	0.8	0.5	0.5	0.5	0.5	0.5	0.5	0.5	0.4	0.5	0.5	0.6	0.5	0.5	0.5	0.5	0.6	100	100	3.9	30.6	0.7
23.199	1.1	0.9	0.6	0.5	2.1	1.6	1.4	1.4	0.6	0.5	0.6	0.8	0.5	0.5	0.5	0.4	1.8	1.3	1.2	1.4	0.5	91.7	0.5	0.5	0.8	0.7	0.9	1	0.5	0.5	0.5	0.5	0.5	0.5	0.5	0.5	0.5	0.5	0.6	0.5	0.5	0.5	0.5	0.6	100	100	5.6	48.2	0.5
23.9723	1.1	1.6	0.7	0.6	1.7	1.6	1.5	1.5	0.7	0.6	0.6	0.8	0.5	0.5	0.5	0.5	1.9	1.3	1.1	1.9	0.6	91.7	0.5	0.5	0.8	1.4	1.4	1.5	0.5	0.5	0.5	0.5	0.4	0.6	0.5	0.5	0.5	0.5	0.9	0.7	0.5	0.5	0.5	0.5	100	100	10.1	61.3	0.6
24.7456	1	1	0.8	0.7	1.7	1.4	1.7	1.6	0.8	0.5	0.5	1	0.5	0.5	0.5	0.5	2.2	1.3	1.2	2.7	1.2	91.7	0.5	0.5	0.9	2.2	1.7	1.9	0.5	0.5	0.5	0.6	0.5	0.6	0.6	0.5	0.5	0.5	0.9	0.8	0.7	0.6	0.6	0.6	100	100	15.7	69.9	1.2
26.2922	1	1	1.2	0.8	1.9	1.3	1.3	1.6	1.4	0.6	0.6	1.2	0.5	0.5	0.5	0.5	3	1.6	1.3	4.4	2.1	91.7	0.5	0.5	1	2.9	2.5	2	0.5	0.5	0.5	0.6	0.5	0.6	1.1	0.5	0.6	0.6	1.2	2.3	0.6	0.7	0.5	0.8	100	100	26.3	93.6	2.1
27.0655	1.6	1.1	0.9	0.9	2	1.5	1.2	1.4	3.6	0.7	0.5	1	0.5	0.5	0.5	0.5	3.4	1.8	1.4	3.7	3	91.7	0.5	0.6	1.4	2.8	3.4	2.1	0.5	0.5	0.5	0.6	0.5	0.9	2	0.5	0.7	0.7	1.6	2.2	0.6	0.9	1	0.9	100	100	41.1	100	3
27.8388	2.5	2.7	1.2	1.6	2	2.3	1.4	1.4	8.9	0.6	0.5	1.4	0.5	0.5	0.5	0.5	3.8	2.2	1.5	3.7	2.8	91.7	0.5	0.6	1.5	3	3.3	2.4	0.5	0.5	0.5	0.6	0.5	0.7	2.6	0.5	0.9	1	1.8	2.3	0.7	1.1	2.4	0.7	100	100	47.3	100	2.8
28.6121	4.2	2.3	1.3	1.4	1.8	1.5	1.6	1.7	16.8	0.7	0.6	2	0.5	0.5	0.5	0.5	5.2	2.7	1.5	4.1	3	91.7	0.5	0.6	1.5	3.3	2.6	2.5	0.5	0.5	0.5	0.6	0.6	0.9	3.9	0.5	1	1.1	2.4	2.6	1.1	1.6	4.1	1.3	100	100	70.4	100	3
29.3854	20.5	3.5	1.3	1.5	1.8	1.5	1.5	1.2	32	0.7	0.8	1.9	0.5	0.5	0.5	0.5	4.7	3.6	2.3	4.6	3.3	91.7	0.5	0.6	1.6	3.8	3.6	2.6	0.5	0.5	0.5	0.5	0.6	1.3	3.2	0.6	1.2	1.5	2	4.4	1.3	1.3	8	1.2	100	100	76.3	100	3.3
30.1587	11.7	5.7	1.9	4	2.2	2	1.5	1.6	40.8	1	0.6	2.8	0.5	0.5	0.5	0.5	6.2	3.6	2	6.1	3.9	91.7	0.5	0.6	1.8	4.3	3.4	3.2	0.5	0.5	0.5	0.6	0.8	1.9	3.8	0.6	1.5	1.5	2.2	3.3	1.5	1.4	15.9	0.9	100	100	100	100	3.9
30.932	18.6	3.2	2	4	1.6	1.5	1.2	1.4	46.3	0.7	0.5	3.4	0.5	0.5	0.5	0.5	6.6	3.8	2.3	6.3	6.5	91.7	0.5	0.6	1.8	4.4	4.2	3.4	0.5	0.5	0.5	0.6	1.2	1.6	4.6	0.7	1.7	1.6	3	4	2	1.7	24.7	1.3	100	100	100	100	6.5
32.4786	26.9	5	3.1	7.8	2.1	1.8	1.7	1.3	53.1	1.2	0.8	4.2	0.5	0.5	0.5	0.5	8	4.8	2.9	7.6	6.1	91.7	0.5	0.5	2.5	4.6	4.2	5.1	0.5	0.5	0.5	0.6	1.4	1.7	5.2	1	2	2.1	3.7	4.6	3.5	1.5	36.6	2.4	100	100	100	100	6.1
33.2519	33.4	9.8	7	11.6	1.9	1.5	1.2	1.3	100	1	1	11.7	0.5	0.5	0.5	0.5	10.6	5.1	4.1	8.7	5.9	91.7	0.5	0.5	2.3	7.2	5.2	9.1	0.5	0.5	0.5	0.6	2	2	6.6	1.1	2.2	2.5	4.3	5.4	5.9	1.6	45.9	5.2	100	100	100	100	5.9
34.0252	46.2	8.5	9.6	22.6	1.7	1.5	1.4	1.5	100	1.1	0.8	30.7	0.5	0.5	0.5	0.5	10.3	5.9	3.5	8.5	7.9	91.7	0.5	0.5	2.4	13.4	5.4	14.4	0.5	0.5	0.5	0.6	1.7	2.4	6.7	1.3	2.8	4.5	4.9	6.8	12.4	1.7	61.5	16.9	100	100	100	100	7.9
34.7985	48.5	12.7	24.6	32.1	1.7	1.5	1.6	1.7	100	1.6	1.2	26.1	0.5	0.5	0.5	0.5	12.2	6.6	3.9	9.8	11	91.7	0.5	0.5	2.7	19.8	5.4	20.3	0.5	0.5	0.5	0.6	1.9	3.8	7.8	1.4	2.9	8.3	8.9	6.7	24.8	2.2	71.4	33.1	100	100	100	100	11
35.5718	51.6	49.3	25.5	38.5	1.7	1.4	1.3	1.6	100	2.1	4.4	44.6	0.5	0.5	0.5	0.5	14.7	7.8	6.2	10.2	9.7	91.7	0.5	0.5	3.4	25.4	6.9	21.9	0.5	0.5	0.5	0.6	2.7	8.2	9.7	1.6	3.7	17.9	11.2	7.5	39.9	2.6	100	42	100	100	100	100	9.7
36.3451	55.2	57.4	39.7	100	2.1	1.8	1.3	1.3	100	3.5	10	67.3	0.5	0.5	0.5	0.5	16.4	8.8	6.8	11.2	12.9	91.7	0.5	0.6	3.9	37.2	11.5	32.4	0.5	0.5	0.5	0.6	2.7	18.4	11.4	1.9	4.7	28.1	18.1	9.3	56.2	2.6	100	58.8	100	100	100	100	12.9
37.1184	57	70.8	59.8	100	1.7	1.7	1.4	2.1	100	5.2	27.2	100	0.5	0.5	0.5	0.5	18.1	12	8.2	12.2	12.2	91.7	0.5	0.5	7.3	48.6	20.2	33.2	0.5	0.5	0.5	0.6	3.6	30.4	13.1	2	4.9	31.6	25.9	16.9	80.7	2.8	100	70.2	100	100	100	100	12.2
37.8917	61.2	84.9	100	72.8	2.2	1.4	1.5	1.3	100	13.3	18.2	100	0.5	0.5	0.5	0.5	24.4	10.9	8.3	13.9	13.1	91.7	0.5	0.6	15.4	64	27.2	39.2	0.5	0.5	0.5	0.6	4.6	44.1	14.8	2.3	6.3	36.4	38.6	30.9	100	3	100	100	100	100	100	100	13.1
38.665	63.2	100	66.2	88.6	1.6	1.6	1.6	1.5	100	16.3	26.4	100	0.5	0.5	0.5	0.5	23.9	13	8.1	13.9	18.8	91.7	0.5	0.6	23.4	68.9	41.4	45.6	0.5	0.5	0.5	0.6	4.1	59.7	15.9	2.7	5.6	49.2	41.1	47.8	100	3.4	100	100	100	100	100	100	18.8
39.4383	71.9	100	100	100	2	1.8	1.3	1.5	100	14.1	32.3	100	0.5	0.5	0.5	0.5	24	15.3	8.8	16.3	16.8	91.7	0.5	0.5	30.4	79.5	51.6	49.3	0.5	0.5	0.5	0.6	4.1	84.2	17.7	3.4	5.6	59.2	66.1	86.7	100	3.9	100	100	100	100	100	100	16.8
40.2116	72.1	100	100	100	1.4	1.8	1.8	1.7	100	22.6	63.1	100	0.5	0.5	0.5	0.5	28.3	16.2	12.2	16.9	16.5	91.7	0.5	0.5	38.1	100	62.7	53.9	0.5	0.5	0.5	0.6	7.4	100	18.4	3.8	7.4	63.8	58.6	100	100	4.9	100	100	100	100	100	100	16.5
40.9849	77.9	100	100	100	1.5	1.7	1.4	1.5	100	51.4	34.5	100	0.5	0.5	0.5	0.5	31.9	19.5	10.4	18	22.5	91.7	0.5	0.5	43.9	100	69	55.1	0.5	0.5	0.5	0.6	11.8	100	22.4	5.7	13.4	74	68.9	100	100	7.9	100	100	100	100	100	100	22.5
41.7582	80.4	100	100	100	1.7	1.5	1.3	1.3	100	53.5	39.7	100	0.5	0.5	0.5	0.5	38.3	21.3	13.3	17.5	21.5	91.7	0.5	0.6	54.9	100	75.7	57.4	0.5	0.5	0.5	0.5	14.7	100	22.2	13.1	19.5	85.6	78.6	100	100	11.5	100	100	100	100	100	100	21.5
42.5315	83.5	100	100	100	2	1.6	1.6	1.2	100	52.8	100	100	0.5	0.5	0.5	0.5	42.2	24.6	12.6	18.7	22.8	91.7	0.5	0.6	60.8	100	81.4	60.4	0.5	0.5	0.5	0.5	23.3	100	24.5	16.3	24.3	100	85.6	100	100	15	100	100	100	100	100	100	22.8
43.3048	88.1	100	100	100	1.5	1.9	1.7	1.6	100	70.4	55.4	100	0.5	0.5	0.5	0.5	59.7	24.4	14	18.6	30.8	91.7	0.5	0.6	63.3	100	100	60.4	0.5	0.5	0.5	0.6	26.9	100	26.1	20.5	31.4	100	84.6	100	100	22.8	100	100	100	100	100	100	30.8
44.0781	88.1	100	100	100	2.4	1.7	1.4	1.8	100	100	51.7	100	0.5	0.5	0.5	0.5	65	28.6	17.9	18.5	45	91.7	0.5	0.5	71.1	100	100	63.2	0.5	0.5	0.5	0.6	35	100	27.6	29.6	42.3	100	100	100	100	30.1	100	100	100	100	100	100	45
44.8514	93.6	100	100	100	1.8	1.6	1.3	1.8	100	100	100	100	0.5	0.5	0.5	0.5	75	27.4	19	21.7	43.7	91.7	0.5	0.5	83.8	100	100	70.9	0.5	0.5	0.5	0.6	35.6	100	27.8	32.7	47	100	92.1	100	100	39	100	100	100	100	100	100	43.7
45.6247	100	100	100	100	1.7	1.5	1.3	1.2	100	100	62.3	100	0.5	0.5	0.5	0.5	100	38.2	18.8	20.8	41.1	91.7	0.5	0.5	100	100	100	69	0.5	0.6	0.5	0.6	45.1	100	28.2	34.9	55.8	100	100	100	100	45.2	100	100	100	100	100	100	41.1
46.398	100	100	100	100	1.7	1.5	1.4	1.5	100	100	67.9	100	0.5	0.5	0.5	0.5	96.1	35.7	25.9	20.7	38	91.7	0.6	0.5	100	100	100	66.8	0.5	0.5	0.5	0.6	50	100	28.4	37.1	62.2	100	100	100	100	50	100	100	100	100	100	100	38
47.1713	100	100	100	100	1.6	1.6	1.6	1.3	100	100	67.5	100	0.5	0.5	0.5	0.5	93.2	43.1	19.5	27	36.2	91.7	0.5	0.6	100	100	100	70.6	0.5	0.5	0.5	0.6	49.1	100	29	43.2	62.4	100	100	100	100	61.3	100	100	100	100	100	100	36.2
47.9446	100	100	100	100	1.8	1.8	1.6	1.3	100	84.4	72.6	100	0.5	0.5	0.5	0.5	100	51.8	38	26.1	48.7	91.7	0.5	0.5	100	100	100	71.4	0.5	0.5	0.5	0.6	55.2	100	31.7	45.8	64.3	100	100	100	100	61.1	100	100	100	100	100	100	48.7
48.7179	100	100	100	100	1.5	2.3	1.3	1.6	100	100	74.1	100	0.5	0.5	0.5	0.5	100	52.2	35.9	27.9	43	91.7	0.5	0.5	100	100	100	100	0.5	0.5	0.5	0.6	59.4	100	42	54	66	100	100	100	100	71	100	100	100	100	100	100	43
49.4912	100	100	100	100	1.7	1.8	1.8	1.8	100	100	77.1	100	0.5	0.5	0.5	0.5	100	52.1	44.7	32	39.6	91.7	0.5	0.5	100	100	100	73.6	0.5	0.5	0.5	0.6	63.3	100	36.9	62.9	67.1	100	100	100	100	76.3	100	100	100	100	100	100	39.6
50.2645	100	100	100	100	2.3	2.9	1.6	1.7	100	82.5	70.1	100	0.5	0.5	0.5	0.5	100	100	40.2	55.5	37.8	91.7	0.5	0.6	100	100	100	100	0.5	0.5	0.5	0.6	61.9	100	44.4	52.4	81.7	100	100	100	100	78.8	100	100	100	100	100	100	37.8
51.0378	100	100	100	100	1.9	3.1	1.2	1.4	100	79.1	71.5	100	0.5	0.5	0.5	0.5	100	68.7	45.5	41.2	37.1	91.7	0.5	0.5	100	100	100	100	0.5	0.5	0.5	0.6	68.6	100	44	58.6	76.1	100	100	100	100	83.8	100	100	100	100	100	100	37.1
51.8111	100	100	100	100	2	2.5	1.4	1.3	100	84	74.2	100	0.5	0.5	0.5	0.5	100	70.1	100	49.1	39.3	91.7	0.5	0.6	100	100	100	100	0.5	0.5	0.5	0.6	70.5	100	45.6	57.2	77.2	100	100	100	100	79.6	100	100	100	100	100	100	39.3
52.5844	100	100	100	100	1.9	2.9	1.3	1.6	100	87.4	100	100	0.5	0.5	0.5	0.5	100	100	54.9	52.4	38.2	91.7	0.5	0.6	100	100	100	100	0.5	0.5	0.5	0.7	74.9	100	47	60.3	76.4	100	100	100	100	85.4	100	100	100	100	100	100	38.2
53.3577	100	100	100	100	2	3	1.7	1.5	100	100	81.6	100	0.5	0.5	0.5	0.5	100	100	58.8	61.4	39.7	91.7	0.5	0.6	100	100	100	76.5	0.5	0.5	0.5	0.6	100	100	44.5	64.9	76.7	100	100	100	100	79.8	100	100	100	100	100	100	39.7
54.131	100	100	100	100	2.1	3.7	1.4	1.8	100	82.9	100	100	0.5	0.5	0.5	0.5	100	100	65.1	74.3	41.7	91.7	0.5	0.5	100	100	100	100	0.5	0.5	0.5	0.6	79.9	100	48.6	60.5	78.2	100	101.9	100	100	83.5	100	100	100	100	100	100	41.7
55.6776	100	100	100	100	1.6	4.4	1.5	1.6	100	93.7	100	100	0.5	0.5	0.5	0.5	100	100	72.4	100	50.1	91.7	0.5	0.5	100	100	100	100	0.5	0.5	0.5	0.6	79.5	100	50.4	63.2	79.5	100	100	100	100	83.8	100	100	100	100	100	100	50.1
56.4509	100	100	100	100	1.7	4.6	1.3	1.6	100	84.8	100	100	0.6	0.5	0.5	0.5	100	83.4	76.1	76.3	41.2	91.7	0.5	0.6	100	100	100	100	0.5	0.5	0.5	0.6	100	100	42.4	77.2	79.4	100	100	100	100	83.6	100	100	100	100	100	100	41.2
57.2242	100	100	100	100	1.8	4.4	1.5	1.4	100	87.8	100	100	0.5	0.5	0.5	0.5	100	100	80.4	87.8	40.3	91.7	0.5	0.6	100	100	100	78.6	0.5	0.5	0.5	0.6	100	100	48.8	64.5	81.3	100	100	100	100	85.5	100	100	100	100	100	100	40.3
57.9975	100	100	100	100	1.6	4.9	1.4	1.2	100	100	100	100	0.5	0.5	0.5	0.5	100	100	89	92	46.2	91.7	0.5	0.6	100	100	100	100	0.5	0.5	0.5	0.6	100	100	48.1	60.6	81.3	100	100	100	100	82	100	100	100	100	100	100	46.2
58.7708	100	100	100	100	2	4.6	1.3	1.3	100	94.1	100	100	0.5	0.5	0.5	0.5	100	100	92.7	100	47.4	91.7	0.5	0.6	100	100	100	75	0.6	0.5	0.5	0.6	100	100	46.4	66.3	81.3	100	100	100	100	84.3	100	100	100	100	100	100	47.4
59.5441	100	100	100	100	1.9	5.8	1.7	1.3	100	100	100	100	0.5	0.5	0.5	0.5	100	100	100	89.6	46.1	91.7	0.5	0.6	100	100	100	100	0.5	0.5	0.5	0.6	100	100	45.2	66	83.4	100	100	100	100	82.2	100	100	100	100	100	100	46.1
60.3174	100	100	100	100	1.6	7.9	1.3	1.7	100	100	100	100	0.5	0.5	0.5	0.5	100	100	100	90.9	51.5	91.7	0.5	0.5	100	100	100	75.4	0.5	0.5	0.5	0.6	100	100	45	72.5	83.4	100	100	100	100	85	100	100	100	100	100	100	51.5
61.0907	100	100	100	100	1.5	8.1	1.9	1.4	100	86.3	100	100	0.5	0.5	0.5	0.5	100	100	100	100	50.8	91.7	0.5	0.6	100	100	100	75.2	0.5	0.5	0.5	0.6	100	100	47.5	64.1	83.6	100	100	100	100	85.2	100	100	100	100	100	100	50.8
61.864	100	100	100	100	1.8	5.7	1.4	1.5	100	85.1	100	100	0.5	0.5	0.5	0.5	100	100	100	100	56.6	91.7	0.5	0.6	100	100	100	78.5	0.5	0.5	0.5	0.7	100	100	46.4	64.9	84.7	100	100	100	100	90.4	100	100	100	100	100	100	56.6
63.4106	100	100	100	100	1.8	5.9	1.4	2	100	83.3	100	98	0.5	0.5	0.5	0.5	100	100	100	100	52.3	91.7	0.6	0.6	100	100	100	100	0.5	0.5	0.5	0.6	100	100	44	65.5	85.8	100	100	100	100	88.9	100	100	100	100	100	100	52.3
64.1839	100	100	100	100	1.9	7.4	1.6	1.3	100	81.3	100	100	0.5	0.5	0.5	0.5	100	100	100	100	55	91.7	0.5	0.6	100	100	100	100	0.5	0.5	0.5	0.6	100	100	45.8	69.9	87.3	100	100	100	100	91.9	100	100	100	100	100	100	55
64.9572	100	100	100	100	1.8	7.5	1.6	1.4	100	81.6	82.9	100	0.5	0.5	0.5	0.5	100	100	100	100	59	91.7	0.6	0.6	100	100	100	71.7	0.5	0.5	0.5	0.6	100	100	43.2	70.2	87.8	100	100	100	100	92.9	100	100	100	100	100	100	59
65.7305
67.2771
69.479
70.2685
[truncated: 259 more columns]

## Sheet: plate controls
	unseeded1	unseeded1	unseeded1	unseeded1	unseeded2	unseeded2	unseeded2	unseeded2	unseeded3	unseeded3	unseeded3	unseeded3	unseeded4	unseeded4	unseeded4	unseeded4	unseeded5	unseeded5	unseeded5	unseeded5	unseeded6	unseeded6	unseeded6	unseeded6	unseeded7	unseeded7	unseeded7	unseeded7	unseeded8	unseeded8	unseeded8	unseeded8	unseeded9	unseeded9	unseeded9	unseeded9	unseeded10	unseeded10	unseeded10	unseeded10	unseeded11	unseeded11	unseeded11	unseeded11	unseeded12	unseeded12	unseeded12	unseeded12	unseeded13
0	1.2	1.4	1.7	1.2	1.3	1.5	1.8	1.3	1.2	1.2	1.1	1.4	0.5	0.5	0.5	0.5	0.4	0.4	0.4	0.5	0.5	0.5	0.5	0.5	0.4	0.5	0.5	0.5	0.5	0.5	0.5	0.5	0.5	0.5	0.5	0.5	0.5	0.5	0.5	0.5	0.5	0.4	0.5	0.5	0.5	0.6	0.5	0.5	0.5
1	1.3	1.2	1.1	1.3	1.2	1.4	1.7	1.2	1.6	1.2	1.2	1.6	0.4	0.5	0.5	0.5	0.4	0.4	0.6	0.5	0.5	0.5	0.5	0.4	0.5	0.5	0.5	0.6	0.7	0.5	0.6	0.5	0.5	0.5	0.6	0.4	0.5	0.5	0.5	0.6	0.5	0.5	0.5	0.5	0.5	0.6	0.6	0.5	0.5
2	1.4	1.3	1.2	1.2	1.3	1.2	1.6	1.3	1.3	1.2	1.2	1.3	0.5	0.5	0.5	0.6	0.4	0.4	0.6	0.5	0.5	0.5	0.4	0.7	0.5	0.5	0.5	0.6	0.6	0.5	0.7	0.5	0.5	0.5	0.5	0.5	0.5	0.5	0.5	0.5	0.5	0.4	0.5	0.5	0.5	0.8	0.5	0.5	0.5
2	1.3	1.5	1.3	1.2	1.4	1.6	1.5	1.2	1.7	1.2	1.3	1.6	0.5	0.5	0.8	0.6	0.5	0.4	0.4	0.5	0.5	0.5	0.5	0.6	0.5	0.4	0.5	0.6	0.7	0.6	0.6	0.5	0.5	0.5	0.6	0.7	0.5	0.6	0.4	0.6	0.5	0.5	0.5	0.5	0.6	0.5	0.5	0.5	0.5
3	1.5	1.4	1.3	1.4	1.3	1.9	1.7	1.2	1.8	1.2	1.8	1.6	0.5	0.5	0.5	0.6	0.5	0.4	0.4	0.5	0.7	0.4	0.5	0.5	0.5	0.5	0.8	0.8	0.7	0.6	0.7	0.5	0.5	0.5	0.5	0.7	0.5	0.5	0.5	0.7	0.5	0.5	0.6	0.5	0.6	0.6	0.6	0.5	0.5
4	1.3	1.4	1.3	1.3	1.4	1.5	1.8	1.3	2.2	1.2	1.5	1.3	0.5	0.5	0.5	0.5	0.4	0.4	0.5	0.5	0.5	0.6	0.5	0.5	0.5	0.5	0.5	0.6	0.7	0.6	0.6	0.5	0.5	0.5	0.5	0.8	0.5	0.5	0.5	0.6	0.5	0.5	0.6	0.5	0.7	0.8	0.5	0.6	0.5
5	1.4	1.5	1.4	1.3	1.3	1.2	1.8	1.5	2.2	1.2	1.4	1.8	0.4	0.5	0.6	0.5	0.4	0.4	0.7	0.5	0.5	0.5	0.5	0.5	0.5	0.5	0.6	0.6	0.9	0.7	0.6	0.4	0.5	0.5	0.5	0.5	0.5	0.5	0.5	0.7	0.5	0.5	0.6	0.5	0.6	0.5	0.5	0.6	0.5
5	1.7	1.3	1.3	1.5	1.2	1.4	1.8	1.6	2	1.2	1.4	1.5	0.5	0.6	0.7	0.6	0.6	0.4	0.5	0.5	0.5	0.7	0.4	0.5	0.6	0.5	0.6	0.6	0.8	0.6	0.6	0.5	0.5	0.5	0.5	1	0.5	0.5	0.6	0.6	0.5	0.5	0.6	0.5	0.5	0.5	0.5	0.5	0.5
6	2.2	1.9	1.4	1.6	1.3	1.6	1.7	1.4	2.2	1.3	1.1	1.5	0.4	0.8	0.6	0.6	0.5	0.4	0.5	0.6	0.6	0.7	0.5	0.6	0.5	0.6	0.6	0.6	0.7	0.6	0.5	0.5	0.5	0.5	0.5	1.6	0.5	0.5	0.6	0.6	0.5	0.5	0.6	0.5	0.5	0.8	0.6	0.6	0.5
7	2.2	1.3	1.4	1.5	1.2	1.4	2	1.6	2.2	1.3	1.2	1.5	0.5	0.6	0.5	0.5	0.6	0.5	0.7	0.5	0.6	0.5	0.5	0.7	0.6	0.5	0.5	0.7	0.9	0.6	0.6	0.5	0.6	0.5	0.5	0.8	0.5	0.5	0.5	0.7	0.5	0.5	0.6	0.5	0.7	0.6	0.5	0.5	0.6
8	1.6	1.3	1.9	1.4	1.3	1.8	1.3	1.5	2	1.2	1.4	1.3	0.5	0.7	0.7	0.5	0.5	0.5	0.5	0.5	0.5	0.5	0.5	0.6	0.4	0.5	0.7	0.8	0.6	0.6	0.8	0.5	0.7	0.5	0.6	0.9	0.7	0.6	0.7	0.6	1.1	0.5	0.6	0.5	0.6	0.5	0.5	0.7	0.7
9	1.4	1.4	1.4	1.4	1.3	1.7	1.3	1.3	2	1.5	1.4	1.6	0.5	0.7	0.6	0.6	0.5	0.5	0.6	0.5	0.8	0.6	0.5	0.7	0.5	0.5	0.5	0.7	0.7	0.6	0.8	0.5	0.6	0.5	0.5	0.5	0.5	0.5	0.7	0.7	0.7	0.5	0.6	0.5	0.6	0.6	0.5	0.5	0.6
9	1.7	1.5	1.3	1.4	1.3	1.4	1.4	1.3	1.8	1.3	1.4	1.5	0.5	0.7	0.7	0.6	0.6	0.6	0.5	0.5	0.7	0.7	0.5	0.8	0.5	0.5	0.7	0.7	0.9	0.9	0.5	0.5	0.6	0.5	0.5	0.6	0.7	0.5	0.6	0.6	0.6	0.5	0.6	0.5	0.6	0.5	0.5	0.6	0.6
10	1.5	1.5	1.4	1.5	1.2	1.4	1.5	1.5	2.2	1.4	1.3	1.7	0.4	0.6	0.6	0.6	0.5	0.4	0.8	0.6	0.6	0.6	0.5	0.8	0.5	0.5	0.5	0.9	0.6	0.7	0.8	0.5	0.7	0.5	0.5	0.5	0.5	0.5	0.5	0.6	0.6	0.5	0.6	0.5	0.5	0.8	0.6	0.6	0.7
11	2.3	1.4	1.3	1.4	1.6	1.3	1.3	1.4	1.6	1.5	1.3	2.6	0.5	0.6	0.6	0.5	0.5	0.5	0.6	0.5	0.5	0.5	0.5	0.6	0.7	0.5	0.5	0.6	0.9	0.6	0.7	0.5	0.5	0.5	0.5	0.6	0.6	0.7	0.6	0.5	0.7	0.5	0.6	0.5	0.6	0.5	0.6	0.7	0.5
12	1.6	1.3	1.4	1.4	1.3	1.4	1.3	1.3	1.6	1.3	1.9	1.9	0.5	0.7	0.6	0.5	0.5	0.5	0.7	0.5	0.6	0.6	0.5	0.5	0.5	0.5	0.6	0.7	0.8	0.6	0.8	0.5	0.5	0.5	0.7	1.1	0.5	0.5	0.6	0.6	0.5	0.5	0.6	0.5	0.6	0.5	0.5	0.6	0.5
12	2.2	1.4	1.3	1.4	1.3	1.7	1.6	1.3	2.1	1.4	1.2	1.7	0.5	0.5	0.5	0.6	0.4	0.4	0.6	0.5	0.5	0.6	0.5	0.6	0.6	0.5	0.5	0.7	0.9	0.6	0.8	0.5	0.5	0.5	0.5	1.1	0.6	0.6	0.7	0.7	0.6	0.5	0.7	0.5	0.7	0.7	0.7	0.5	0.5
13	2.2	1.4	1.8	1.4	1.3	1.5	1.3	1.5	2	1.4	1.9	1.6	0.5	0.7	0.7	0.6	0.6	0.5	0.7	0.6	0.5	0.5	0.5	0.6	0.5	0.6	0.6	0.7	0.9	0.6	0.7	0.6	0.6	0.5	0.5	0.7	0.7	0.7	0.6	0.6	0.6	0.5	0.6	0.5	0.7	0.8	0.5	0.5	0.6
14	1.9	1.4	1.4	1.6	1.5	1.4	2	1.3	2.3	1.4	1.5	1.9	0.4	0.5	0.6	0.6	0.5	0.5	0.5	0.5	0.5	0.8	0.7	0.8	0.5	0.5	0.6	0.5	0.6	0.7	0.7	0.5	0.5	0.5	0.5	0.7	0.7	0.5	0.6	0.7	0.7	0.5	0.6	0.5	0.6	0.7	0.6	0.6	0.5
15	1.7	1.4	1.3	1.4	1.6	1.3	1.5	1.3	1.9	1.3	1.5	1.7	0.5	0.5	0.6	0.5	0.4	0.5	0.6	0.6	0.5	0.6	0.5	0.6	0.5	0.7	0.6	0.8	1	0.5	0.7	0.5	0.5	0.6	0.5	0.6	0.6	0.5	0.5	0.6	0.6	0.5	0.6	0.5	0.6	0.6	0.5	0.7	0.5
15	1.7	1.4	1.6	1.4	1.6	1.8	1.7	1.3	2.1	1.7	1.4	1.8	0.4	0.5	0.5	0.6	0.7	0.5	0.6	0.6	0.5	0.6	0.4	0.7	0.7	0.5	0.6	0.7	0.9	0.5	0.5	0.5	0.6	0.5	0.6	0.9	0.5	0.5	0.6	0.6	0.6	0.5	0.6	0.5	0.7	0.6	0.6	0.6	0.6
16	2.5	1.5	1.4	1.9	1.4	1.4	1.7	1.3	2	1.4	1.5	1.7	0.5	0.5	0.6	0.5	0.4	0.5	0.5	0.5	0.7	0.8	0.5	0.7	0.6	0.5	0.7	0.7	0.8	0.7	0.5	0.5	0.5	0.5	0.5	0.7	0.6	0.5	0.5	0.5	0.7	0.5	0.6	0.5	0.6	0.9	0.6	0.9	0.5
17	2	1.6	1.3	1.4	1.2	1.5	1.8	1.4	2.5	1.4	1.4	2.1	0.5	0.6	0.8	0.5	0.5	0.5	0.5	0.5	0.7	0.6	0.7	0.8	0.5	0.5	0.5	0.8	0.7	0.7	0.5	0.5	0.6	0.6	0.5	1.2	0.6	0.5	0.6	0.7	0.5	0.5	0.6	0.5	0.7	0.7	0.6	0.7	0.6
18	1.8	1.7	1.8	1.6	1.3	1.4	2.1	1.3	1.8	1.3	1.5	2.3	0.5	0.5	0.6	0.6	0.5	0.5	0.5	0.6	0.6	0.5	0.4	0.5	0.5	0.7	0.7	0.7	0.7	0.5	0.7	0.6	0.7	0.5	0.5	0.6	0.7	0.6	0.6	1	0.5	0.5	0.6	0.5	0.7	0.5	0.5	0.6	0.7
19	1.7	1.5	1.5	1.5	1.3	1.5	2	1.4	2.3	1.3	1.5	2.2	0.5	0.7	0.6	0.5	0.5	0.5	0.5	0.6	0.6	0.6	0.5	0.8	0.7	0.5	0.7	0.7	0.8	0.6	0.5	0.5	0.5	0.5	0.5	0.6	0.6	0.6	0.6	0.7	0.9	0.5	0.6	0.5	0.6	0.7	0.6	0.7	0.5
19	1.6	1.5	1.5	1.4	1.2	1.8	1.8	1.4	1.7	1.3	1.5	2.1	0.5	0.6	0.6	0.6	0.6	0.5	0.6	0.5	0.6	0.7	0.5	0.7	0.5	0.7	0.6	0.7	0.9	0.6	0.5	0.5	0.5	0.5	0.5	0.6	0.5	0.6	0.5	0.8	0.5	0.5	0.6	0.5	0.7	0.6	0.5	0.6	0.5
20	1.5	1.7	1.6	1.5	1.4	1.5	2	1.3	2.4	1.3	1.4	1.6	0.5	0.5	0.8	0.8	0.6	0.5	0.5	0.6	0.6	0.6	0.5	0.6	0.5	0.5	0.8	0.6	0.7	0.6	0.7	0.5	0.5	0.5	0.5	0.6	0.6	0.6	0.7	0.6	0.5	0.5	0.7	0.5	0.8	0.7	0.6	0.5	0.5
21	1.9	1.4	1.8	1.5	1.6	1.8	1.9	1.3	2.1	1.3	1.7	2.3	0.5	0.7	0.6	0.5	0.5	0.5	0.7	0.5	0.7	0.8	0.5	0.7	0.5	0.6	0.7	1.2	0.7	0.5	0.7	0.5	0.6	0.5	0.5	0.8	0.6	0.6	0.6	0.6	0.7	0.5	0.6	0.5	0.9	0.7	0.5	0.7	0.6
22	1.9	1.4	1.5	1.7	1.4	1.7	1.9	1.3	2.1	1.3	1.3	2	0.6	0.5	0.5	0.5	0.4	0.5	0.6	0.5	0.6	0.5	0.4	0.7	0.5	0.5	0.7	0.9	0.6	0.6	0.6	0.5	0.5	0.5	0.5	1.3	0.6	0.5	0.5	0.7	0.8	0.5	0.6	0.5	0.5	0.6	0.5	0.6	0.5
22	1.6	1.8	1.5	1.6	1.4	1.5	1.9	1.3	2.4	1.5	1.3	2	0.5	0.6	0.7	0.6	0.5	0.5	0.7	0.5	0.5	0.5	0.6	0.7	0.5	0.5	0.8	0.7	0.8	0.5	1	0.7	0.6	0.5	0.5	0.5	0.6	0.6	0.5	0.7	0.6	0.5	0.6	0.7	0.6	0.6	0.5	0.8	0.6
23	2.3	1.4	1.4	1.5	1.3	1.9	2.2	1.3	2.7	1.6	1.5	2.1	0.5	0.5	0.5	0.5	0.5	0.5	0.6	0.5	0.7	0.6	0.5	0.7	0.5	0.7	0.6	0.8	0.9	0.5	0.7	0.6	0.7	0.5	0.5	0.5	0.7	0.5	0.6	0.7	0.5	0.5	0.6	0.5	0.5	0.7	0.5	0.5	0.7
24	1.9	1.6	1.7	1.3	1.5	1.6	1.9	1.3	2.4	1.6	1.3	1.7	0.5	0.5	0.5	0.5	0.7	0.5	0.6	0.6	0.5	0.7	0.6	0.7	0.6	0.7	0.7	0.7	1	0.6	0.7	0.5	0.5	0.6	0.6	1.2	0.7	0.6	0.5	0.8	0.6	0.5	0.6	0.5	0.6	0.8	0.6	0.6	0.5
25	2.5	1.5	1.5	1.7	1.3	1.5	1.9	1.3	2.2	1.4	1.2	1.7	0.5	0.5	0.6	0.6	0.5	0.5	0.5	0.5	0.5	0.8	0.9	0.7	0.5	0.5	0.7	0.5	0.8	0.6	0.7	0.5	0.5	0.5	0.5	0.6	0.7	0.5	0.5	0.8	0.5	0.5	0.6	0.5	0.7	0.8	0.6	0.7	0.5
26	1.7	1.4	1.8	1.4	1.4	1.7	1.9	1.3	2.2	1.7	1.3	1.5	0.5	0.6	0.6	0.6	0.6	0.5	0.6	0.6	0.6	0.5	0.6	0.9	0.5	0.7	0.6	0.5	0.7	0.6	0.6	0.5	0.5	0.5	0.6	0.6	0.7	0.6	0.5	0.9	0.7	0.5	0.6	0.5	0.7	0.8	0.5	0.8	0.5
26	1.5	1.3	1.5	1.5	1.4	1.3	2.1	1.4	2.5	1.8	1.7	1.6	0.5	0.5	0.6	0.7	0.5	0.6	0.6	0.5	0.7	0.8	0.8	0.9	0.5	0.7	0.6	0.6	1.1	0.6	0.7	0.6	0.5	0.5	0.6	1.2	0.6	0.5	0.6	0.7	0.6	0.5	0.6	0.5	0.7	0.9	0.5	0.9	0.5
27	2.3	1.5	1.5	1.4	1.5	1.5	2.2	1.3	2.5	1.8	1.2	1.6	0.5	0.6	0.7	0.5	0.5	0.7	0.6	0.6	0.6	0.7	0.8	0.7	0.5	0.6	0.9	0.7	0.9	0.5	0.9	0.6	0.5	0.5	0.6	1.5	0.6	0.7	0.7	0.7	0.5	0.5	0.7	0.5	0.7	0.6	0.5	0.6	0.5
28	2.1	1.3	1.6	1.5	1.5	1.4	2.1	1.4	1.8	1.3	1.7	2	0.5	0.5	0.7	0.9	0.5	0.6	0.7	0.5	0.6	0.7	0.7	0.7	0.4	0.5	0.7	0.8	1	0.6	0.5	0.5	0.5	0.5	0.5	0.5	0.6	0.6	0.6	0.6	0.7	0.5	0.6	0.5	0.7	0.7	0.6	0.5	0.5
29	1.9	1.4	1.8	1.5	1.5	1.4	2.1	1.4	2.4	1.4	1.5	1.6	0.5	0.7	0.6	0.6	0.6	0.5	0.7	0.5	0.7	0.6	0.6	0.6	0.5	0.6	0.5	0.6	0.9	0.5	0.6	0.6	0.5	0.5	0.6	1	0.7	0.7	0.8	0.7	0.8	0.5	0.6	0.5	0.7	0.7	0.6	0.5	0.5
29	2.1	1.5	1.7	1.5	1.4	1.5	2.4	1.3	2.2	1.6	1.6	1.7	0.5	0.6	0.7	0.5	0.6	0.6	0.5	0.5	0.5	0.6	0.6	0.9	0.5	0.5	0.5	0.7	0.6	0.6	0.6	0.5	0.5	0.5	0.6	0.7	0.6	0.5	0.6	0.8	0.9	0.5	0.6	0.5	0.5	0.6	0.5	0.5	0.5
30	1.4	1.4	1.4	1.4	1.3	1.5	2	1.3	2	1.3	1.5	1.6	0.5	0.6	0.7	0.5	0.6	0.5	0.6	0.6	0.6	0.6	0.6	0.6	0.6	0.5	0.7	0.8	0.9	0.6	0.5	0.6	0.6	0.5	0.7	1.3	0.6	0.5	0.7	0.7	0.6	0.5	0.6	0.5	0.7	0.5	0.5	0.5	0.6
31	1.8	1.7	2.1	1.5	1.4	1.6	2.2	1.6	2.6	1.4	1.2	2	0.5	0.5	0.7	0.6	0.5	0.5	0.6	0.5	0.6	0.5	0.7	0.7	0.6	0.5	0.8	0.5	0.8	0.5	0.6	0.5	0.6	0.5	0.5	2	0.9	0.9	0.6	0.6	0.7	0.5	0.7	0.5	0.6	0.7	0.5	0.7	0.6
32	1.5	1.6	1.3	1.4	1.4	1.4	2.1	1.4	2.2	1.5	1.3	1.5	0.5	0.5	0.7	0.5	0.5	0.5	0.7	0.6	0.6	0.6	0.7	0.7	0.5	0.6	0.8	0.6	0.6	0.6	0.5	0.6	0.5	0.5	0.5	0.5	0.6	0.5	0.7	0.6	0.7	0.5	0.7	0.5	0.6	0.6	0.6	0.6	0.5
32	1.7	1.4	1.5	1.9	1.8	1.4	2.3	1.4	1.9	1.4	1.3	1.5	0.5	0.6	0.5	0.7	0.5	0.5	0.8	0.6	0.7	0.7	0.7	0.7	0.6	0.5	0.8	0.8	0.9	0.6	0.7	0.7	0.7	0.5	0.6	0.6	0.6	0.5	0.8	0.6	0.6	0.5	0.7	0.5	0.8	0.6	0.5	0.6	0.7
33	1.6	1.6	1.5	1.5	1.3	1.8	1.6	1.4	2.6	1.3	1.5	1.6	0.5	0.6	0.8	0.6	0.7	0.5	0.5	0.8	0.6	0.6	0.7	0.7	0.5	0.5	0.6	0.8	0.9	0.6	0.6	0.5	0.6	0.5	0.6	0.6	0.6	0.5	0.5	0.8	0.8	0.5	0.6	0.5	0.8	0.7	0.6	0.7	0.6
34	2.2	1.5	1.4	1.6	1.4	1.7	1.4	1.3	2.5	1.7	1.3	2	0.5	0.7	0.6	0.5	0.5	0.6	0.6	0.7	0.6	0.8	0.8	0.5	0.4	0.5	0.8	0.7	0.9	0.7	0.6	0.6	0.7	0.5	0.5	1.9	0.5	0.5	0.5	0.7	0.6	0.5	0.6	0.5	0.5	0.8	0.5	0.5	0.7
35	1.6	1.5	1.4	1.5	1.3	1.5	2.2	1.4	2.5	1.3	1.3	1.7	0.7	0.6	0.6	0.7	0.5	0.5	0.7	0.6	0.5	0.6	0.7	0.8	0.5	0.5	0.8	0.7	0.9	0.6	0.7	0.6	0.5	0.5	0.6	1.5	0.5	0.7	0.6	0.7	0.9	0.5	0.6	0.5	0.6	1	0.6	0.9	0.5
36	2	1.3	1.4	1.4	1.4	2.4	2.3	1.3	1.8	1.6	1.4	1.5	0.5	0.7	0.6	0.5	0.6	0.5	0.6	0.6	0.5	0.5	0.7	0.8	0.6	0.5	0.7	0.8	0.7	0.6	0.7	0.6	0.6	0.5	0.5	0.6	0.6	0.6	0.6	0.7	0.8	0.5	0.6	0.6	0.7	0.6	0.7	0.6	0.6
36	2.5	1.6	1.7	1.8	1.4	1.3	2.1	1.5	2.3	1.4	1.4	1.6	0.5	0.5	0.6	0.8	0.7	0.6	0.6	0.6	0.6	0.7	0.6	0.7	0.5	0.5	0.7	0.8	0.8	0.6	0.6	0.5	0.5	0.5	0.6	0.6	0.7	0.6	0.5	0.7	0.8	0.5	0.6	0.6	0.7	0.7	0.7	0.9	0.5
37	1.5	1.4	1.5	1.6	1.2	1.5	2.3	1.4	2.3	1.4	1.3	2	0.5	0.6	0.6	0.5	0.5	0.5	0.6	0.5	0.8	0.6	0.8	0.7	0.5	0.5	0.6	0.7	0.9	0.6	0.7	0.5	0.5	0.5	0.5	0.5	0.7	0.7	0.5	0.6	0.8	0.5	0.6	0.5	0.5	0.6	0.5	0.7	0.5
38	1.8	1.5	1.8	1.4	1.4	1.6	2.5	1.6	2.6	1.3	1.2	1.6	0.5	0.7	0.6	0.5	0.5	0.5	0.7	0.6	0.6	0.6	0.7	0.6	0.5	0.5	0.8	0.9	0.9	0.5	0.7	0.5	0.5	0.5	0.6	1.2	0.6	0.6	0.6	0.8	0.6	0.5	0.7	0.5	0.6	0.6	0.5	0.6	0.5
39	1.4	1.4	1.5	1.6	1.4	1.7	2	1.3	2.3	1.6	1.7	2	0.5	0.5	0.6	0.7	0.5	0.6	0.6	0.6	0.5	0.6	0.8	0.6	0.5	0.5	0.7	0.8	0.9	0.6	0.8	0.5	0.5	0.5	0.5	0.6	0.6	0.7	0.6	0.8	0.8	0.5	0.6	0.5	0.6	0.7	0.6	0.6	0.5
39	2.2	1.5	1.3	1.6	1.3	1.4	2.1	1.4	2.7	1.5	1.4	2.2	0.7	0.6	0.7	0.6	0.7	0.5	0.5	0.6	0.7	0.5	0.6	0.9	0.5	0.6	0.6	0.7	0.8	0.6	0.8	0.6	0.5	0.5	0.6	1.3	0.6	0.7	0.5	0.7	0.6	0.5	0.6	0.6	0.6	0.6	0.7	0.6	0.5
40	2.1	2.7	1.5	1.4	1.3	1.6	2.4	1.4	2.6	1.4	1.6	2	0.5	0.6	0.7	0.9	0.6	0.6	0.5	0.5	0.5	0.6	0.7	0.6	0.5	0.7	0.6	0.7	0.6	0.5	0.7	0.5	0.7	0.5	0.5	1.6	0.6	0.5	0.6	0.6	0.7	0.5	0.6	0.5	0.5	0.5	0.6	0.7	0.7
41	1.6	1.6	1.6	1.4	1.3	1.8	2	1.3	2.4	1.3	1.5	1.8	0.5	0.6	0.7	0.6	0.6	0.6	0.7	0.7	0.6	0.7	0.7	1.1	0.5	0.7	0.7	0.9	0.9	0.6	0.8	0.5	0.5	0.5	0.6	0.6	0.6	0.8	0.6	0.6	0.7	0.5	0.6	0.5	0.7	0.7	0.6	0.6	0.5
42	2.3	1.4	1.8	1.7	1.3	1.6	1.5	1.5	2.2	1.4	1.9	1.6	0.5	0.6	0.7	0.6	1.9	0.5	0.6	0.6	0.6	0.7	0.7	0.7	0.6	0.5	0.5	0.7	0.7	0.6	0.5	0.6	0.5	0.5	0.5	1.4	0.7	0.7	0.6	0.9	0.8	0.5	0.6	0.5	0.5	0.8	0.5	0.6	0.5
43	2.4	1.5	1.7	1.4	1.3	1.5	2	1.6	2.1	1.7	1.3	1.7	0.5	0.6	0.8	0.6	3.7	0.5	0.5	0.8	0.6	0.6	0.7	0.7	0.5	0.5	0.7	0.8	0.9	0.6	0.6	0.6	0.6	0.5	0.5	0.7	0.7	0.6	0.6	0.6	0.6	0.5	0.7	0.5	0.5	0.6	0.5	1	0.6
43	1.7	1.5	1.8	1.7	1.7	1.9	2	1.4	2.9	1.5	1.3	2.4	0.5	0.5	0.6	0.6	6.6	1.1	0.6	0.7	0.5	0.6	0.6	0.6	0.5	0.5	0.7	1	0.7	0.6	0.5	0.6	0.6	0.5	0.6	1.1	0.6	0.5	0.6	0.7	1	0.5	0.6	0.6	0.7	0.6	0.5	0.6	0.6
44	2.2	1.7	1.5	2	1.4	1.4	1.4	1.5	2.6	1.3	1.7	1.8	0.5	0.7	0.6	0.6	9.7	2	0.6	0.7	0.6	0.6	0.6	0.5	0.5	0.8	0.6	0.7	0.8	0.6	0.7	0.5	0.5	0.5	0.5	0.7	0.5	0.6	0.5	0.7	0.7	0.5	0.6	0.5	0.7	0.7	0.6	0.6	0.5
45	1.5	1.5	1.4	1.4	1.4	1.6	2.5	1.8	2.2	1.3	1.8	1.8	0.5	0.6	0.8	0.6	13.6	4.9	0.5	0.6	0.5	0.8	0.6	0.6	0.5	0.6	0.6	0.8	0.8	0.7	0.5	0.5	0.5	0.5	0.5	0.7	0.8	0.7	0.5	0.5	1	0.5	0.6	0.5	0.9	0.7	0.7	0.6	0.5
46	1.6	1.7	1.7	1.4	1.4	1.5	2.2	1.6	2.4	1.4	1.4	1.7	0.5	0.5	0.7	0.7	28.8	3.9	0.6	0.7	0.5	0.6	0.6	0.6	0.6	0.7	0.6	0.9	0.8	0.5	0.7	0.7	0.6	0.5	0.5	0.6	0.6	0.6	0.7	0.7	0.7	0.5	0.7	0.5	0.6	0.6	0.6	0.5	0.6
46	2	1.5	1.4	1.4	1.6	1.8	2.3	1.5	3	1.4	1.7	1.6	0.5	0.5	0.6	0.6	66.4	7.6	0.5	0.6	0.6	0.6	0.6	0.8	0.6	0.6	0.7	0.9	0.8	0.6	0.7	0.5	0.6	0.5	0.5	0.5	0.7	0.6	0.6	0.8	0.8	0.5	0.7	0.5	0.7	0.7	0.6	0.6	0.6
47	1.6	1.5	1.4	1.6	1.5	1.7	2	1.7	2.1	1.3	1.5	1.7	0.8	0.5	0.6	0.6	57.9	45.8	0.5	0.5	0.5	2.3	0.7	0.7	0.5	0.5	0.7	0.7	0.8	0.6	0.6	0.6	0.8	0.6	0.5	0.9	0.5	0.7	0.6	0.8	0.7	0.5	0.7	0.5	0.8	0.6	0.5	0.7	0.8
48	2	1.6	2	1.4	1.5	1.4	2.6	1.9	2.7	1.5	1.6	2.3	0.5	0.5	0.6	0.6	85.8	29.9	0.4	0.9	0.5	2.8	0.8	0.8	0.5	0.5	0.9	0.8	0.8	0.6	0.5	0.5	0.6	0.5	0.5	0.5	0.6	0.7	0.6	0.6	1	0.5	0.6	0.5	0.6	0.6	0.6	0.6	0.6
49	2	1.8	1.4	1.5	1.5	1.4	1.8	1.3	2	1.4	1.3	2.2	0.6	0.6	0.7	0.5	100	37.3	0.6	0.7	0.6	9.5	0.5	0.6	0.6	0.5	0.6	0.6	0.8	0.6	0.5	0.5	0.6	0.5	0.7	0.5	0.6	0.6	0.5	0.8	1	0.5	0.6	0.6	0.6	0.6	0.5	0.9	0.6
49	1.8	1.7	1.6	1.5	1.4	1.6	2.1	1.4	2.3	1.6	1.7	2.1	0.5	0.6	0.6	0.5	100	100	0.6	0.7	0.6	12.7	0.5	0.6	0.4	0.5	0.5	0.7	0.7	0.6	0.8	0.6	0.5	0.5	0.6	0.7	0.6	0.6	0.5	0.6	1	0.5	0.6	0.5	0.7	0.6	0.6	0.6	0.5
50	1.8	1.5	1.4	1.4	1.5	1.5	2.1	1.4	2	1.6	1.8	1.6	0.5	0.6	0.7	0.8	100	100	0.5	0.8	0.6	8.6	0.6	0.7	0.5	0.5	0.7	0.9	0.9	0.5	0.5	0.5	0.5	0.5	0.6	0.8	0.8	0.5	0.6	0.7	0.8	0.5	0.6	0.5	0.5	0.7	0.5	0.7	0.5
51	1.7	1.4	1.4	1.5	1.8	1.6	2.9	1.3	2	1.3	1.5	2	0.5	0.5	0.7	0.6	100	100	0.6	0.6	0.7	18.3	0.5	0.7	0.5	0.5	0.7	0.6	1	0.6	0.5	0.5	0.5	0.5	0.5	0.5	0.8	0.5	0.5	0.5	0.7	0.5	0.7	0.6	0.6	0.6	0.5	0.6	0.5
52	1.5	1.4	1.6	1.6	1.5	2.1	2.5	1.5	2.4	1.7	1.7	1.8	0.5	0.6	0.7	0.6	100	100	0.6	0.5	0.6	23.6	0.6	0.6	0.5	0.7	0.7	0.6	0.7	0.6	0.5	0.6	0.5	0.5	0.6	1.1	0.6	0.6	0.5	0.6	0.6	0.5	0.6	0.5	0.6	0.8	0.5	0.6	0.5
53	1.7	1.9	1.4	1.5	1.3	1.6	2.6	1.3	2.5	1.8	1.5	1.6	0.5	0.7	0.8	0.6	100	100	0.5	0.8	0.6	50.2	0.6	0.7	0.6	0.6	0.8	0.8	0.8	0.7	0.6	0.7	0.6	0.5	0.5	1.5	0.9	0.6	0.6	0.6	0.7	0.5	0.6	0.5	0.7	0.6	0.5	0.7	0.6
53	2	2.1	2.1	1.7	1.3	2	2.1	1.3	2.8	1.4	1.6	1.7	0.5	0.6	0.6	0.6	100	100	0.6	0.6	0.6	60.7	0.7	0.7	0.5	0.6	0.7	0.5	0.9	0.6	0.6	0.5	0.6	0.5	0.6	0.6	0.6	0.7	0.6	0.6	0.8	0.5	0.6	0.5	0.8	0.6	0.5	0.7	0.6
54	2.2	1.5	1.5	1.4	1.2	1.5	2.1	1.3	2.5	1.4	1.5	2	0.5	0.6	0.7	0.6	100	100	0.6	0.5	0.7	67.6	1	0.6	0.5	0.8	0.6	0.9	0.8	0.5	0.6	0.5	0.5	0.5	0.5	0.7	0.6	0.5	0.7	0.8	0.8	0.5	0.6	0.5	0.6	0.7	0.6	0.7	0.5
55	2.2	1.4	1.4	1.6	1.5	1.8	2.4	1.4	3	1.4	1.8	2.2	0.6	0.6	0.6	0.7	100	100	0.6	0.7	0.7	84.7	0.7	0.8	0.5	0.5	0.8	0.8	0.9	0.6	0.5	0.6	0.5	0.5	0.5	0.7	0.7	0.5	0.5	0.6	0.6	0.5	0.6	0.5	0.7	0.6	0.6	0.6	0.5
56	2	1.9	1.5	1.5	1.3	1.7	2.4	1.3	2.6	1.4	1.6	2.5	0.5	0.6	0.7	0.7	100	100	0.6	0.6	0.5	100	0.6	0.7	0.6	0.5	0.7	0.9	0.9	0.6	0.6	0.6	0.6	0.5	0.5	0.7	0.6	0.6	0.6	0.8	0.6	0.5	0.6	0.5	0.5	0.6	0.5	0.6	0.6
56	2.2	2.5	1.5	1.5	1.5	1.5	1.9	1.7	2.6	1.4	2.2	2.2	0.5	0.6	0.7	0.8	100	100	0.7	0.6	0.6	100	0.7	0.5	0.5	0.5	0.7	0.8	0.7	0.6	0.6	0.5	0.5	0.5	0.6	0.5	0.9	0.6	0.5	0.6	0.7	0.5	0.6	0.5	0.5	0.7	0.5	0.8	0.5
57	1.7	1.6	1.4	1.4	1.2	1.6	2.6	1.5	3.1	1.7	1.8	1.9	0.5	0.7	0.8	0.5	100	100	0.6	0.7	0.5	100	0.7	0.9	0.5	0.7	0.7	0.8	0.8	0.6	0.8	0.5	0.5	0.5	0.5	0.6	0.5	0.6	0.6	0.6	0.7	0.5	0.7	0.5	0.6	0.6	0.6	0.6	0.5
58	2.1	1.7	1.3	1.5	1.5	1.5	2.4	1.5	2.6	1.6	1.7	1.4	0.5	0.6	0.5	0.6	100	100	0.5	0.8	0.6	100	0.5	0.8	0.5	0.6	0.7	1.4	0.7	0.7	0.7	0.5	0.6	0.5	0.5	1	0.6	0.6	0.6	0.8	1	0.5	0.6	0.5	0.7	0.8	0.5	0.6	0.6
59	1.6	1.5	1.8	1.5	1.3	1.5	1.7	1.4	3	1.4	1.3	1.9	0.5	0.6	0.6	0.6	100	100	0.6	0.8	0.7	100	0.5	0.7	0.6	0.5	0.9	2.3	0.9	0.7	0.9	0.6	0.5	0.5	0.5	0.6	0.7	0.5	0.7	0.7	0.7	0.5	0.6	0.5	0.8	0.6	0.6	0.8	0.5
60	1.6	1.7	1.3	1.4	1.3	2	2	1.5	2.7	1.5	1.8	1.7	0.6	0.7	0.6	0.8	100	100	0.8	0.6	0.6	100	0.6	0.6	0.5	0.5	0.7	3.4	0.9	0.6	0.6	0.6	0.6	0.5	0.5	0.7	0.9	0.5	0.7	0.6	0.8	0.5	0.6	0.6	0.6	0.6	0.7	0.6	0.6
60	1.9	1.5	1.3	1.6	1.3	1.5	1.9	1.5	2.5	1.7	1.4	2	0.5	0.7	0.6	0.6	100	100	0.6	0.5	0.6	100	0.8	0.7	0.5	0.6	0.6	3.7	0.8	0.6	0.7	0.7	0.5	0.5	0.5	0.6	0.7	0.6	0.5	0.7	0.8	0.5	0.7	0.6	0.6	0.7	0.5	0.7	0.5
61	1.6	1.6	1.4	1.5	1.3	1.4	1.9	1.4	2.5	1.8	1.6	2.2	0.5	0.6	0.7	0.6	100	100	0.5	0.8	0.6	100	0.7	0.8	0.5	0.7	0.7	3.6	0.6	0.6	0.7	0.6	0.5	0.5	0.5	0.6	0.7	0.6	0.6	0.8	0.6	0.5	0.6	0.5	0.6	0.6	0.5	0.6	0.5
62	1.7	2	1.3	1.5	1.4	1.6	1.9	1.4	2.8	1.5	1.3	2	0.5	0.7	0.7	0.5	100	100	0.6	0.6	0.5	100	0.6	0.5	0.5	0.6	0.8	5.8	0.7	1	0.5	0.6	0.6	0.6	0.5	0.5	0.5	0.6	0.7	0.9	0.6	0.5	0.6	0.5	0.6	1	0.5	0.6	0.6
63	1.6	1.6	2.1	1.7	1.3	1.7	2.3	1.3	2.9	1.8	2	1.7	0.6	0.7	0.5	0.6	100	100	0.6	0.6	0.7	100	0.7	0.7	0.5	0.5	0.9	4.3	0.8	1.3	0.8	0.5	0.5	0.5	0.6	0.7	0.6	0.6	0.8	0.7	0.8	0.5	0.7	0.6	0.6	0.7	0.5	0.7	0.5
63	2	1.6	2.4	1.6	1.4	1.7	1.7	1.5	2.8	1.3	1.4	2.1	0.5	0.5	0.6	0.5	100	100	0.7	0.7	0.6	100	0.8	0.7	0.5	0.5	0.7	6	0.6	1.7	0.6	0.5	0.6	0.6	0.6	0.8	0.6	0.5	0.6	0.8	0.7	0.5	0.6	0.5	0.6	0.6	0.6	0.7	0.6
64	2.2	1.5	1.4	1.4	1.5	2.1	2.1	1.7	2.2	1.7	1.4	2.2	0.5	0.6	0.8	0.8	100	100	0.5	0.5	0.7	100	0.6	0.8	0.7	0.5	0.6	4.3	0.8	1.1	0.6	0.6	0.5	0.5	0.5	1.3	0.7	0.8	0.6	0.7	0.6	0.5	0.7	0.6	0.7	0.7	0.5	0.6	0.5
65	2	1.7	2.6	1.5	1.3	1.3	2.3	1.5	2.7	1.9	1.5	2.2	0.5	0.5	0.6	0.8	100	100	0.5	0.9	0.5	100	0.6	0.7	0.5	0.6	0.8	7.5	1	1.2	0.7	0.5	0.5	0.6	0.7	0.7	0.6	0.9	0.5	0.8	0.7	0.5	0.7	0.5	0.6	0.6	0.6	0.7	0.5
66	1.8	1.8	1.4	1.6	1.4	1.8	2.1	1.3	2.5	1.4	1.4	2.2	0.6	0.6	0.6	0.6	100	100	0.7	0.6	0.5	100	0.7	0.9	0.5	0.7	0.9	3.2	0.9	1.8	0.5	0.5	0.5	0.5	0.7	0.6	0.7	0.6	0.5	0.7	0.7	0.5	0.6	0.6	0.6	0.6	0.6	0.6	0.5
67	1.5	1.5	1.9	1.6	1.7	1.5	1.8	1.4	2.6	1.6	1.7	1.7	0.5	0.6	0.6	0.8	100	100	0.9	0.7	0.5	100	0.6	0.7	0.5	0.8	1.1	10.2	3.4	1.8	1	0.7	0.5	0.6	0.7	0.6	0.8	0.6	0.5	0.6	0.7	0.5	0.6	0.5	0.6	0.8	0.6	0.7	0.5
67	2	1.9	1.2	1.5	1.3	1.6	2	2	2.5	1.7	1.4	2.2	0.5	0.6	0.6	0.8	100	100	1.1	0.8	0.4	100	0.7	0.8	0.5	1.5	2.2	12.4	4.7	1.7	0.7	0.5	0.6	0.6	0.8	1.6	0.6	0.6	0.6	0.7	0.8	0.5	0.6	0.5	0.6	0.8	0.6	0.7	0.6
69	1.7	1.9	1.6	1.4	1.5	1.6	2.3	1.6	2.6	1.3	1.6	1.5	0.5	0.6	0.6	0.6	100	100	0.8	0.8	0.3	100	0.7	0.7	0.5	1.9	3.1	11.6	3.7	1.7	0.9	0.6	0.6	0.6	0.6	0.6	0.7	0.6	0.5	0.6	0.7	0.5	0.6	0.5	0.7	0.8	0.5	0.9	0.6
70	2	1.4	1.8	1.5	1.3	1.6	1.8	1.3	2.6	1.4	1.4	1.6	0.5	0.7	0.7	0.6	100	100	1.1	0.8	0.3	100	0.7	0.7	0.6	1.8	3.2	13.5	4.3	1.6	1	0.6	0.7	0.5	0.6	1.7	0.6	0.6	0.5	0.9	0.6	0.5	0.6	0.5	0.8	0.7	0.5	0.7	0.7
[truncated: 71 more columns]
